# Supplementary material for: The native microbiome of the nematode Caenorhabditis elegans: gateway to a new host-microbiome model
Source: BMC Biol. 2016 May 9;14:38. doi: 10.1186/s12915-016-0258-1 (PMC4860760; doi:10.1186/s12915-016-0258-1)
Supplement: Additional file 1: — Data and results from statistical analysis of the native and experimental microbiome of C. elegans. This document contains a total of 23 tables as sheets of an Excel file, which summarize the material used and the results of the statistical analyses. Table S1-1. List of samples used for analysis of the Caenorhabditis native microbiome. Table S1-2. Summary of sample numbers used for analysis of the Caenorhabditis native microbiome. Table S1-3. Top 100 operational taxonomic units (OTUs) of the native microbiome of Caenorhabditis elegans. Table S1-4. Top 100 OTUs of the native microbiome of Caenorhabditis remanei. Table S1-5. Top 100 OTUs of the native microbiome of Caenorhabditis briggsae. Table S1-6. Statistical comparison of bacterial taxa abundances among sample types for the native Caenorhabditis microbiome. Table S1-7. Statistical evaluation of the factors for the canonical correspondence analysis of the native Caenorhabditis microbiome. Table S1-8. Statistical evaluation of the factors for the multivariate analysis of variance of the native Caenorhabditis microbiome. Table S1-9. List of bacterial and fungal isolates from natural C. elegans samples or corresponding substrates. Table S1-10. Overview of sample sizes for analysis of the experimental microbiome. Table S1-11. Overview of included and excluded samples in the analysis of the experimental microbiome. Table S1-12. Statistical comparison of bacterial taxa abundances among sample types for the experimental C. elegans microbiome. Table S1-13. Statistical evaluation of the factors for the canonical correspondence analysis of the experimental C. elegans microbiome. Table S1-14. Statistical evaluation of the factors for the multivariate analysis of variance of the experimental C. elegans microbiome. Table S1-15. Statistical comparison of bacterial taxa abundances among sample types for the second experiment with the experimental C. elegans microbiome. Table S1-16. Statistical evaluation of the factors for the c [file 12915_2016_258_MOESM1_ESM.xlsx]

## Sheet: Overview
Overiew of Tables
Table S1-1	List of samples used for analysis of the Caenorhabditis native microbiome
Table S1-2	Summary of samples numbers used for analysis of the Caenorhabditis native microbiome
Table S1-3	Top 100 OTUs of the native microbiome of Caenorhabditis elegans
Table S1-4	Top 100 OTUs of the native microbiome of Caenorhabditis remanei
Table S1-5	Top 100 OTUs of the native microbiome of Caenorhabditis briggsae
Table S1-6	Statistical comparison of bacterial taxa abundances among sample types for the native Caenorhabditis microbiome
Table S1-7	Statistical evaluation of the factors for the canonical correspondance analysis of the native Caenorhabditis microbiome
Table S1-8	Statistical evaluation of the factors for the multivariate analysis of variance of the native Caenorhabditis microbiome
Table S1-9	List of bacterial and fungal isolates from natural C. elegans samples or corresponding substrates
Table S1-10	Overview of sample sizes for analysis of the experimental microbiome
Table S1-11	Overview of included and excluded samples in the analysis of the experimental microbiome
Table S1-12	Statistical comparison of bacterial taxa abundances among sample types for the experimental C. elegans microbiome
Table S1-13	Statistical evaluation of the factors for the canonical correspondance analysis of the experimental C. elegans microbiome
Table S1-14	Statistical evaluation of the factors for the multivariate analysis of variance of the experimental C. elegans microbiome
Table S1-15	Statistical comparison of bacterial taxa abundances among sample types for the second experiment with the experimental C. elegans microbiome
Table S1-16	Statistical evaluation of the factors for the canonical correspondance analysis of the second experiment with the experimental C. elegans microbiome
Table S1-17	Raw data for the bacterial colonization experiment
Table S1-18	Raw data for the population growth experiment with the experimental microbiome under different conditions
Table S1-19	Statistical analysis of C. elegans population growth on the experimental microbiome under different conditions
Table S1-20	Raw data for the population growth experiment with individual bacterial isolates
Table S1-21	Statistical analysis of C. elegans population growth on individual bacterial isolates
Table S1-22	Raw data for the analysis of bacterial effects on fungal growth
Table S1-23	General linear model analysis of antifungal effects of three Pseudomonas isolates
Table S1-24	Raw data for the bacterial effect on Drechmeria-induced worm killing
Table S1-25	Statistical analysis of an in vivo antifungal effect of Pseudomonas MYb11

## Sheet: Table S1-1
Table S1-1. List of samples used for analysis of the Caenorhabditis native microbiome
ENA sample accession	Laboratory	Sample Type	Caenorhabditis host species*	Location	Country	Substrate type#	Substrate subtype	Year	Month		Comments
ERS1079358	Félix	Lab enriched worms	briggsae	France	Orsay	Fruit	Apple	2008	9		* If a nematode species name is given for a substrate sample, then this taxon was isolated from exactly this substrate sample
ERS1079361	Félix	Lab enriched worms	briggsae	France	Orsay	Fruit	Apple	2011	10		# If a substrate is given for a nematode sample type, then this taxon was isolated from the given substrate type
ERS1079359	Félix	Lab enriched worms	elegans	France	Santeuil	Stem	Herqcleum stem	2012	10
ERS1079360	Félix	Lab enriched worms	elegans	Portugal	Lisbon	Fruit	Chrysophyllum imperiale	2013	8
ERS1079364	Félix	Lab enriched worms	elegans	France	Sainte-Barbe	Stem	Tamus stems	2009	8
ERS1079368	Félix	Lab enriched worms	elegans	France	Santeuil	Stem	Symphytum stem	2011	10
ERS1079355	Félix	Natural worms	briggsae	France	Orsay	Fruit	Apple	2013	10
ERS1079356	Félix	Natural worms	briggsae	France	Orsay	Fruit	Apple	2013	10
ERS1079362	Félix	Natural worms	briggsae	France	Orsay	Fruit	Apple	2013	10
ERS1079351	Félix	Natural worms	elegans	France	Crouysurourcq	Stem	Stem	2013	10
ERS1079352	Félix	Natural worms	elegans	France	Crouysurourcq	Stem	Stem	2013	10
ERS1079353	Félix	Natural worms	elegans	France	Crouysurourcq	Stem	Stem	2013	10
ERS1079354	Félix	Natural worms	elegans	France	Crouysurourcq	Stem	Stem	2013	10
ERS1079357	Félix	Natural worms	elegans	France	Ivry	Stem	Petasites	2013	10
ERS1079363	Félix	Natural worms	elegans	France	Orsay	Stem	Petasites	2013	10
ERS1079365	Félix	Natural worms	elegans	France	Parc Floral	Stem	Gunnera manicata	2013	11
ERS1079366	Félix	Natural worms	elegans	France	Plurien	Fruit	Peach	2013	11
ERS1079367	Félix	Natural worms	elegans	France	Plurien	Fruit	Peach	2013	11
ERS1079369	Félix	Natural worms	elegans	France	Santeuil	Stem	Stem	2013	9
ERS1079370	Félix	Natural worms	elegans	France	Santeuil	Stem	Stem	2013	10
ERS1079350	Félix	Natural worms	remanei	France	Chateaubriand	Fruit	Apple	2013	10
ERS1079453	Schulenburg	Lab enriched worms	elegans	Germany	Kiel Botanical Garden	Compost	Compost	2010	11
ERS1079454	Schulenburg	Lab enriched worms	elegans	Germany	Roxel Private Garden	Compost	Compost	2010	11
ERS1079455	Schulenburg	Lab enriched worms	elegans	Germany	Münster Botanical Garden	Fruit	Apple	2010	10
ERS1079456	Schulenburg	Lab enriched worms	elegans	Germany	Münster Farming Museum	Fruit	Apple	2010	10
ERS1079457	Schulenburg	Lab enriched worms	elegans	Germany	Münster Botanical Garden	Fruit	Apple	2010	10
ERS1079458	Schulenburg	Lab enriched worms	elegans	Germany	Münster Farming Museum	Fruit	Apple	2010	10
ERS1079460	Schulenburg	Lab enriched worms	elegans	Germany	Kiel Botanical Garden	Vector	slug	2012	8
ERS1079461	Schulenburg	Lab enriched worms	elegans	Germany	Kiel Botanical Garden	Vector	slug	2012	8
ERS1079462	Schulenburg	Lab enriched worms	elegans	Germany	Roxel Private Garden	Compost	Compost	2012	8
ERS1079463	Schulenburg	Lab enriched worms	elegans	Germany	Roxel Private Garden	Compost	Compost	2012	8
ERS1079466	Schulenburg	Lab enriched worms	elegans	Germany	Kiel Botanical Garden	Compost	Compost	2012	10
ERS1079468	Schulenburg	Lab enriched worms	elegans	Germany	Roxel Private Garden	Compost	Compost	2012	7
ERS1079469	Schulenburg	Lab enriched worms	elegans	Germany	Roxel Private Garden	Compost	Compost	2012	7
ERS1079472	Schulenburg	Lab enriched worms	elegans	Germany	Roxel Private Garden	Compost	Compost	2012	11
ERS1079473	Schulenburg	Lab enriched worms	elegans	Germany	Kiel Botanical Garden	Compost	Compost	2011	9
ERS1079474	Schulenburg	Lab enriched worms	elegans	Germany	Kiel Botanical Garden	Vector	slug	2011	8
ERS1079475	Schulenburg	Lab enriched worms	elegans	Germany	Roxel Private Garden	Vector	slug	2011	9
ERS1079477	Schulenburg	Lab enriched worms	elegans	Germany	Roxel Private Garden	Compost	Compost	2011	9
ERS1079478	Schulenburg	Lab enriched worms	elegans	Germany	Kiel Botanical Garden	Compost	Compost	2011	9
ERS1079479	Schulenburg	Lab enriched worms	elegans	Germany	Kiel Botanical Garden	Compost	Compost	2011	9
ERS1079480	Schulenburg	Lab enriched worms	elegans	Germany	Kiel Botanical Garden	Compost	Compost	2011	9
ERS1079482	Schulenburg	Lab enriched worms	elegans	Germany	Kiel Botanical Garden	Compost	Compost	2011	10
ERS1079483	Schulenburg	Lab enriched worms	elegans	Germany	Roxel Private Garden	Compost	Compost	2011	10
ERS1079484	Schulenburg	Lab enriched worms	elegans	Germany	Roxel Private Garden	Compost	Compost	2011	10
ERS1079485	Schulenburg	Lab enriched worms	elegans	Germany	Roxel Private Garden	Compost	Compost	2011	10
ERS1079486	Schulenburg	Lab enriched worms	elegans	Germany	Kiel Botanical Garden	Compost	Compost	2011	10
ERS1079489	Schulenburg	Lab enriched worms	elegans	Germany	Roxel Private Garden	Compost	Compost	2011	10
ERS1079490	Schulenburg	Lab enriched worms	elegans	Germany	Münster Farming Museum	Vector	isopod	2012	9
ERS1079492	Schulenburg	Lab enriched worms	elegans	Germany	Kiel Botanical Garden	Compost	Compost	2010	11
ERS1079493	Schulenburg	Lab enriched worms	elegans	Germany	Roxel Private Garden	Compost	Compost	2010	11
ERS1079371	Schulenburg	Natural worms	elegans	Germany	Roxel Private Garden	Compost	Compost	2011	9
ERS1079416	Schulenburg	Natural worms	elegans	Germany	Roxel Private Garden	Compost	Compost	2011	9
ERS1079417	Schulenburg	Natural worms	elegans	Germany	Roxel Private Garden	Compost	Compost	2011	10
ERS1079418	Schulenburg	Natural worms	elegans	Germany	Roxel Private Garden	Compost	Compost	2011	10
ERS1079420	Schulenburg	Natural worms	elegans	Germany	Roxel Private Garden	Compost	Compost	2011	10
ERS1079421	Schulenburg	Natural worms	elegans	Germany	Roxel Private Garden	Compost	Compost	2011	10
ERS1079422	Schulenburg	Natural worms	elegans	Germany	Roxel Private Garden	Compost	Compost	2011	10
ERS1079423	Schulenburg	Natural worms	elegans	Germany	Roxel Private Garden	Compost	Compost	2011	10
ERS1079424	Schulenburg	Natural worms	elegans	Germany	Münster Farming Museum	Compost	Compost	2011	11
ERS1079425	Schulenburg	Natural worms	elegans	Germany	Münster Farming Museum	Compost	Compost	2011	11
ERS1079426	Schulenburg	Natural worms	elegans	Germany	Münster Farming Museum	Compost	Compost	2011	11
ERS1079427	Schulenburg	Natural worms	elegans	Germany	Münster Farming Museum	Compost	Compost	2011	11
ERS1079372	Schulenburg	Natural worms	remanei	Germany	Münster Farming Museum	Fruit	Apple	2011	9
ERS1079373	Schulenburg	Natural worms	remanei	Germany	Kiel Botanical Garden	Fruit	Apple	2012	11
ERS1079374	Schulenburg	Natural worms	remanei	Germany	Kiel Botanical Garden	Fruit	Apple	2012	11
ERS1079375	Schulenburg	Natural worms	remanei	Germany	Kiel Botanical Garden	Fruit	Apple	2012	11
ERS1079376	Schulenburg	Natural worms	remanei	Germany	Münster Farming Museum	Fruit	Apple	2011	9
ERS1079377	Schulenburg	Natural worms	remanei	Germany	Kiel Botanical Garden	Fruit	Apple	2012	11
ERS1079378	Schulenburg	Natural worms	remanei	Germany	Kiel Botanical Garden	Fruit	Apple	2012	11
ERS1079379	Schulenburg	Natural worms	remanei	Germany	Kiel Botanical Garden	Fruit	Apple	2012	11
ERS1079380	Schulenburg	Natural worms	remanei	Germany	Kiel Botanical Garden	Fruit	Apple	2012	11
ERS1079381	Schulenburg	Natural worms	remanei	Germany	Kiel Botanical Garden	Fruit	Apple	2012	11
ERS1079382	Schulenburg	Natural worms	remanei	Germany	Roxel Private Garden	Compost	Compost	2012	11
ERS1079383	Schulenburg	Natural worms	remanei	Germany	Kiel Botanical Garden	Fruit	Apple	2012	11
ERS1079384	Schulenburg	Natural worms	remanei	Germany	Kiel Botanical Garden	Fruit	Apple	2012	11
ERS1079385	Schulenburg	Natural worms	remanei	Germany	Kiel Botanical Garden	Fruit	Apple	2012	11
ERS1079419	Schulenburg	Natural worms	remanei	Germany	Münster Farming Museum	Fruit	Apple	2011	10
ERS1079428	Schulenburg	Natural worms	remanei	Germany	Münster Farming Museum	Fruit	Apple	2011	11
ERS1079429	Schulenburg	Natural worms	remanei	Germany	Münster Farming Museum	Fruit	Apple	2011	11
ERS1079430	Schulenburg	Natural worms	remanei	Germany	Münster Farming Museum	Fruit	Apple	2011	9
ERS1079431	Schulenburg	Natural worms	remanei	Germany	Münster Farming Museum	Fruit	Apple	2011	11
ERS1079432	Schulenburg	Natural worms	remanei	Germany	Münster Farming Museum	Fruit	Apple	2011	11
ERS1079433	Schulenburg	Natural worms	remanei	Germany	Kiel Botanical Garden	Fruit	Apple	2011	11
ERS1079434	Schulenburg	Natural worms	remanei	Germany	Kiel Botanical Garden	Fruit	Apple	2011	11
ERS1079435	Schulenburg	Natural worms	remanei	Germany	Kiel Botanical Garden	Compost	Compost	2011	11
ERS1079436	Schulenburg	Natural worms	remanei	Germany	Kiel Botanical Garden	Compost	Compost	2011	11
ERS1079437	Schulenburg	Natural worms	remanei	Germany	Kiel Botanical Garden	Fruit	Apple	2011	11
ERS1079438	Schulenburg	Natural worms	remanei	Germany	Kiel Botanical Garden	Fruit	Apple	2011	11
ERS1079439	Schulenburg	Natural worms	remanei	Germany	Kiel Botanical Garden	Fruit	Apple	2011	11
ERS1079440	Schulenburg	Natural worms	remanei	Germany	Münster Farming Museum	Fruit	Apple	2011	9
ERS1079441	Schulenburg	Natural worms	remanei	Germany	Kiel Botanical Garden	Fruit	Apple	2011	12
ERS1079442	Schulenburg	Natural worms	remanei	Germany	Kiel Botanical Garden	Fruit	Apple	2011	12
ERS1079443	Schulenburg	Natural worms	remanei	Germany	Kiel Botanical Garden	Fruit	Apple	2011	12
ERS1079444	Schulenburg	Natural worms	remanei	Germany	Kiel Botanical Garden	Fruit	Apple	2011	12
ERS1079445	Schulenburg	Natural worms	remanei	Germany	Kiel Botanical Garden	Fruit	Apple	2011	12
ERS1079446	Schulenburg	Natural worms	remanei	Germany	Kiel Botanical Garden	Fruit	Apple	2011	12
ERS1079447	Schulenburg	Natural worms	remanei	Germany	Kiel Botanical Garden	Fruit	Apple	2011	12
ERS1079448	Schulenburg	Natural worms	remanei	Germany	Kiel Botanical Garden	Fruit	Apple	2011	12
ERS1079449	Schulenburg	Natural worms	remanei	Germany	Kiel Botanical Garden	Fruit	Apple	2011	12
ERS1079450	Schulenburg	Natural worms	remanei	Germany	Kiel Botanical Garden	Fruit	Apple	2011	12
ERS1079390	Schulenburg	Substrate	elegans	Germany	Kiel Botanical Garden	Compost	Compost	2011	12
ERS1079392	Schulenburg	Substrate	elegans	Germany	Kiel Botanical Garden	Compost	Compost	2011	12
ERS1079398	Schulenburg	Substrate	elegans	Germany	Münster Farming Museum	Compost	Compost	2011	11
ERS1079399	Schulenburg	Substrate	elegans	Germany	Münster Farming Museum	Compost	Compost	2011	11
ERS1079401	Schulenburg	Substrate	elegans	Germany	Münster Farming Museum	Compost	Compost	2011	12
ERS1079405	Schulenburg	Substrate	elegans	Germany	Münster Farming Museum	Compost	Compost	2012	9
ERS1079406	Schulenburg	Substrate	elegans	Germany	Münster Farming Museum	Compost	Compost	2012	9
ERS1079407	Schulenburg	Substrate	elegans	Germany	Münster Farming Museum	Compost	Compost	2012	9
ERS1079408	Schulenburg	Substrate	elegans	Germany	Münster Farming Museum	Compost	Compost	2012	11
ERS1079409	Schulenburg	Substrate	elegans	Germany	Münster Farming Museum	Fruit	Apple	2012	11
ERS1079411	Schulenburg	Substrate	elegans	Germany	Kiel Botanical Garden	Compost	Compost	2011	11
ERS1079412	Schulenburg	Substrate	elegans	Germany	Roxel Private Garden	Compost	Compost	2011	9
ERS1079413	Schulenburg	Substrate	elegans	Germany	Roxel Private Garden	Compost	Compost	2011	9
ERS1079414	Schulenburg	Substrate	elegans	Germany	Roxel Private Garden	Compost	Compost	2012	9
ERS1079415	Schulenburg	Substrate	elegans	Germany	Roxel Private Garden	Compost	Compost	2012	9
ERS1079451	Schulenburg	Substrate	elegans	Germany	Kiel Botanical Garden	Compost	Compost	2011	10
ERS1079452	Schulenburg	Substrate	elegans	Germany	Kiel Botanical Garden	Compost	Compost	2012	10
ERS1079459	Schulenburg	Substrate	elegans	Germany	Kiel Botanical Garden	Compost	Compost	2011	9
ERS1079464	Schulenburg	Substrate	elegans	Germany	Kiel Botanical Garden	Compost	Compost	2011	9
ERS1079465	Schulenburg	Substrate	elegans	Germany	Kiel Botanical Garden	Compost	Compost	2011	9
ERS1079467	Schulenburg	Substrate	elegans	Germany	Münster Farming Museum	Compost	Compost	2012	11
Kiel Botanical Garden	Schulenburg	Substrate	elegans	Germany	Roxel Private Garden	Compost	Compost	2011	10
ERS1079471	Schulenburg	Substrate	elegans	Germany	Roxel Private Garden	Compost	Compost	2011	10
ERS1079476	Schulenburg	Substrate	elegans	Germany	Roxel Private Garden	Compost	Compost	2011	9
ERS1079481	Schulenburg	Substrate	elegans	Germany	Roxel Private Garden	Compost	Compost	2012	7
ERS1079487	Schulenburg	Substrate	elegans	Germany	Kiel Botanical Garden	Compost	Compost	2011	8
ERS1079488	Schulenburg	Substrate	elegans	Germany	Roxel Private Garden	Compost	Compost	2012	7
ERS1079491	Schulenburg	Substrate	elegans	Germany	Roxel Private Garden	Compost	Compost	2012	7
ERS1079494	Schulenburg	Substrate	elegans	Germany	Roxel Private Garden	Compost	Compost	2012	7
ERS1079495	Schulenburg	Substrate	elegans	Germany	Roxel Private Garden	Compost	Compost	2012	7
ERS1079496	Schulenburg	Substrate	elegans	Germany	Roxel Private Garden	Compost	Compost	2012	7
ERS1079497	Schulenburg	Substrate	elegans	Germany	Roxel Private Garden	Compost	Compost	2012	8
ERS1079498	Schulenburg	Substrate	elegans	Germany	Roxel Private Garden	Compost	Compost	2012	9
ERS1079499	Schulenburg	Substrate	elegans	Germany	Roxel Private Garden	Compost	Compost	2012	9
ERS1079500	Schulenburg	Substrate	elegans	Germany	Kiel Botanical Garden	Compost	Compost	2011	9
ERS1079501	Schulenburg	Substrate	elegans	Germany	Kiel Botanical Garden	Compost	Compost	2012	7
ERS1079502	Schulenburg	Substrate	elegans	Germany	Kiel Botanical Garden	Compost	Compost	2012	11
ERS1079503	Schulenburg	Substrate	elegans	Germany	Kiel Botanical Garden	Compost	Compost	2012	12
ERS1079504	Schulenburg	Substrate	elegans	Germany	Kiel Botanical Garden	Compost	Compost	2012	12
ERS1079505	Schulenburg	Substrate	elegans	Germany	Kiel Botanical Garden	Compost	Compost	2011	10
ERS1079506	Schulenburg	Substrate	elegans	Germany	Münster Farming Museum	Fruit	Apple	2012	9
ERS1079507	Schulenburg	Substrate	elegans	Germany	Roxel Private Garden	Compost	Compost	2012	9
ERS1079508	Schulenburg	Substrate	elegans	Germany	Roxel Private Garden	Compost	Compost	2012	9
ERS1079509	Schulenburg	Substrate	elegans	Germany	Roxel Private Garden	Compost	Compost	2012	9
ERS1079510	Schulenburg	Substrate	elegans	Germany	Roxel Private Garden	Compost	Compost	2012	10
ERS1079511	Schulenburg	Substrate	elegans	Germany	Kiel Botanical Garden	Compost	Compost	2012	7
ERS1079512	Schulenburg	Substrate	elegans	Germany	Roxel Private Garden	Compost	Compost	2012	10
ERS1079513	Schulenburg	Substrate	elegans	Germany	Roxel Private Garden	Compost	Compost	2012	10
ERS1079514	Schulenburg	Substrate	elegans	Germany	Roxel Private Garden	Compost	Compost	2012	10
ERS1079515	Schulenburg	Substrate	elegans	Germany	Roxel Private Garden	Compost	Compost	2012	10
ERS1079516	Schulenburg	Substrate	elegans	Germany	Roxel Private Garden	Compost	Compost	2012	10
ERS1079517	Schulenburg	Substrate	elegans	Germany	Roxel Private Garden	Compost	Compost	2012	10
ERS1079518	Schulenburg	Substrate	elegans	Germany	Roxel Private Garden	Compost	Compost	2012	10
ERS1079519	Schulenburg	Substrate	elegans	Germany	Roxel Private Garden	Compost	Compost	2012	11
ERS1079520	Schulenburg	Substrate	elegans	Germany	Roxel Private Garden	Compost	Compost	2012	11
ERS1079521	Schulenburg	Substrate	elegans	Germany	Roxel Private Garden	Compost	Compost	2012	11
ERS1079522	Schulenburg	Substrate	elegans	Germany	Kiel Botanical Garden	Compost	Compost	2012	8
ERS1079523	Schulenburg	Substrate	elegans	Germany	Roxel Private Garden	Compost	Compost	2012	11
ERS1079524	Schulenburg	Substrate	elegans	Germany	Roxel Private Garden	Compost	Compost	2012	11
ERS1079525	Schulenburg	Substrate	elegans	Germany	Roxel Private Garden	Compost	Compost	2012	11
ERS1079526	Schulenburg	Substrate	elegans	Germany	Roxel Private Garden	Compost	Compost	2012	11
ERS1079527	Schulenburg	Substrate	elegans	Germany	Kiel Botanical Garden	Compost	Compost	2012	8
ERS1079528	Schulenburg	Substrate	elegans	Germany	Kiel Botanical Garden	Compost	Compost	2012	9
ERS1079529	Schulenburg	Substrate	elegans	Germany	Kiel Botanical Garden	Compost	Compost	2012	9
ERS1079530	Schulenburg	Substrate	elegans	Germany	Kiel Botanical Garden	Compost	Compost	2012	10
ERS1079386	Schulenburg	Substrate	remanei	Germany	Kiel Botanical Garden	Fruit	Apple	2011	11
ERS1079387	Schulenburg	Substrate	remanei	Germany	Kiel Botanical Garden	Fruit	Apple	2011	11
ERS1079388	Schulenburg	Substrate	remanei	Germany	Kiel Botanical Garden	Fruit	Apple	2011	11
ERS1079389	Schulenburg	Substrate	remanei	Germany	Kiel Botanical Garden	Compost	Compost	2011	12
ERS1079391	Schulenburg	Substrate	remanei	Germany	Kiel Botanical Garden	Fruit	Apple	2011	12
ERS1079393	Schulenburg	Substrate	remanei	Germany	Kiel Botanical Garden	Fruit	Apple	2012	11
ERS1079394	Schulenburg	Substrate	remanei	Germany	Münster Farming Museum	Fruit	Apple	2012	11
ERS1079395	Schulenburg	Substrate	remanei	Germany	Kiel Botanical Garden	Fruit	Apple	2012	11
ERS1079396	Schulenburg	Substrate	remanei	Germany	Münster Farming Museum	Fruit	Apple	2011	10
ERS1079397	Schulenburg	Substrate	remanei	Germany	Münster Farming Museum	Fruit	Apple	2011	10
ERS1079400	Schulenburg	Substrate	remanei	Germany	Münster Farming Museum	Fruit	Apple	2011	11
ERS1079402	Schulenburg	Substrate	remanei	Germany	Münster Farming Museum	Compost	Compost	NA	NA
ERS1079403	Schulenburg	Substrate	remanei	Germany	Münster Farming Museum	Fruit	Apple	2012	9
ERS1079404	Schulenburg	Substrate	remanei	Germany	Münster Farming Museum	Fruit	Apple	2012	9
ERS1079410	Schulenburg	Substrate	remanei	Germany	Roxel Private Garden	Compost	Compost	2012	11

## Sheet: Table S1-2
Table S1-2. Summary of samples numbers used for analysis of the Caenorhabditis native microbiome
Host species	Country	Lab enriched worms	Natural worms	Substrates
Caenorhabditis elegans	Germany	30	12	65
Caenorhabditis elegans	France	9	5	0
Caenorhabditis elegans	Portugal	1	0	0
Caenorhabditis remanei	Germany	0	38	15
Caenorhabditis remanei	France	0	1	0
Caenorhabditis briggsae	France	2	3	0

## Sheet: Table S1-3
Table S1-3. Top 100 OTUs of the native microbiome of Caenorhabditis elegans
OTU	Rank	Kingdom	Phylum	Class	Order	Family	Genus	Genus representative included in experimental analysis	Genus representative isolated and cultivated	* Bold and italic type additionally highlights the genera, for which representative isolates were included in the experimental microbiome (total of 14 isolates) and also characterized in more detail in this study (total of 24 bacterial isolates)
Otu00001	1	Bacteria	Proteobacteria	Gammaproteobacteria	Enterobacteriales	Enterobacteriaceae	unclassified	NA	NA	NA, not applicable because the genus could not be identified with the approach
Otu00003	2	Bacteria	Proteobacteria	Gammaproteobacteria	Pseudomonadales	Pseudomonadaceae	Pseudomonas	TRUE	TRUE
Otu00005	3	Bacteria	Proteobacteria	Gammaproteobacteria	Xanthomonadales	Xanthomonadaceae	Stenotrophomonas	TRUE	TRUE
Otu00006	4	Bacteria	Proteobacteria	Gammaproteobacteria	Pseudomonadales	Pseudomonadaceae	Pseudomonas	TRUE	TRUE
Otu00007	5	Bacteria	Proteobacteria	Alphaproteobacteria	Rhizobiales	Brucellaceae	Ochrobactrum	TRUE	TRUE
Otu00002	6	Bacteria	Proteobacteria	Alphaproteobacteria	Sphingomonadales	Sphingomonadaceae	Sphingomonas
Otu00008	7	Bacteria	Proteobacteria	Gammaproteobacteria	Pseudomonadales	Moraxellaceae	Acinetobacter	TRUE	TRUE
Otu00016	8	Bacteria	Firmicutes	Bacilli	Lactobacillales	Leuconostocaceae	Leuconostoc	TRUE	TRUE
Otu00010	9	Bacteria	Proteobacteria	Betaproteobacteria	Burkholderiales	Comamonadaceae	unclassified	NA	NA
Otu00015	10	Bacteria	Proteobacteria	unclassified	unclassified	unclassified	unclassified	NA	NA
Otu00013	11	Bacteria	Proteobacteria	Betaproteobacteria	Burkholderiales	Comamonadaceae	Curvibacter
Otu00009	12	Bacteria	Bacteroidetes	Flavobacteria	Flavobacteriales	Flavobacteriaceae	Chryseobacterium	TRUE	TRUE
Otu00019	13	Bacteria	Bacteroidetes	Sphingobacteria	Sphingobacteriales	Sphingobacteriaceae	Sphingobacterium	TRUE	TRUE
Otu00030	14	Bacteria	Actinobacteria	Actinobacteria	Actinomycetales	Micrococcaceae	Arthrobacter	TRUE	TRUE
Otu00023	15	Bacteria	Proteobacteria	Gammaproteobacteria	Pseudomonadales	Moraxellaceae	Acinetobacter	TRUE	TRUE
Otu00027	16	Bacteria	Bacteroidetes	Sphingobacteria	Sphingobacteriales	Cytophagaceae	Dyadobacter
Otu00033	17	Bacteria	Proteobacteria	Alphaproteobacteria	Rhizobiales	Brucellaceae	Ochrobactrum	TRUE	TRUE
Otu00034	18	Bacteria	Bacteroidetes	Sphingobacteria	Sphingobacteriales	Cytophagaceae	Leadbetterella
Otu00011	19	Bacteria	Proteobacteria	Gammaproteobacteria	Enterobacteriales	Enterobacteriaceae	unclassified	NA	NA
Otu00040	20	Bacteria	Bacteroidetes	Flavobacteria	Flavobacteriales	Flavobacteriaceae	Chryseobacterium	TRUE	TRUE
Otu00038	21	Bacteria	Proteobacteria	Betaproteobacteria	Burkholderiales	Alcaligenaceae	unclassified	NA	NA
Otu00022	22	Bacteria	Proteobacteria	Alphaproteobacteria	Rhizobiales	Rhizobiaceae	Rhizobium
Otu00012	23	Bacteria	Bacteroidetes	Flavobacteria	Flavobacteriales	Flavobacteriaceae	Flavobacterium
Otu00041	24	Bacteria	Bacteroidetes	Sphingobacteria	Sphingobacteriales	Sphingobacteriaceae	Sphingobacterium	TRUE	TRUE
Otu00026	25	Bacteria	Bacteroidetes	Flavobacteria	Flavobacteriales	Flavobacteriaceae	Flavobacterium
Otu00046	26	Bacteria	Proteobacteria	Gammaproteobacteria	Pseudomonadales	Moraxellaceae	Acinetobacter	TRUE	TRUE
Otu00051	27	Bacteria	Proteobacteria	Gammaproteobacteria	Xanthomonadales	Xanthomonadaceae	Stenotrophomonas	TRUE	TRUE
Otu00054	28	Bacteria	Bacteroidetes	Sphingobacteria	Sphingobacteriales	Sphingobacteriaceae	Sphingobacterium	TRUE	TRUE
Otu00036	29	Bacteria	Proteobacteria	Gammaproteobacteria	Xanthomonadales	Xanthomonadaceae	Stenotrophomonas	TRUE	TRUE
Otu00055	30	Bacteria	Firmicutes	Bacilli	Bacillales	unclassified	unclassified	NA	NA
Otu00021	31	Bacteria	Bacteroidetes	Sphingobacteria	Sphingobacteriales	Sphingobacteriaceae	Pedobacter
Otu00047	32	Bacteria	Proteobacteria	Alphaproteobacteria	Rhizobiales	unclassified	unclassified	NA	NA
Otu00052	33	Bacteria	Bacteroidetes	Sphingobacteria	Sphingobacteriales	Cytophagaceae	Dyadobacter
Otu00049	34	Bacteria	Proteobacteria	Alphaproteobacteria	Rhizobiales	Brucellaceae	Pseudochrobactrum
Otu00044	35	Bacteria	Firmicutes	Bacilli	Bacillales	Staphylococcaceae	Staphylococcus		TRUE
Otu00032	36	Bacteria	Proteobacteria	Epsilonproteobacteria	Campylobacterales	Helicobacteraceae	Helicobacter
Otu00043	37	Bacteria	Bacteroidetes	Flavobacteria	Flavobacteriales	Flavobacteriaceae	Flavobacterium
Otu00037	38	Bacteria	Proteobacteria	Betaproteobacteria	Burkholderiales	Comamonadaceae	Comamonas	TRUE	TRUE
Otu00074	39	Bacteria	Bacteroidetes	Sphingobacteria	Sphingobacteriales	Sphingobacteriaceae	Sphingobacterium	TRUE	TRUE
Otu00073	40	Bacteria	Proteobacteria	Alphaproteobacteria	Rhodobacterales	Rhodobacteraceae	unclassified	NA	NA
Otu00093	41	Bacteria	Bacteroidetes	unclassified	unclassified	unclassified	unclassified	NA	NA
Otu00079	42	Bacteria	Bacteroidetes	Flavobacteria	Flavobacteriales	Flavobacteriaceae	Myroides		TRUE
Otu00066	43	Bacteria	Proteobacteria	Gammaproteobacteria	Pseudomonadales	Moraxellaceae	Enhydrobacter
Otu00082	44	Bacteria	Proteobacteria	Betaproteobacteria	Burkholderiales	Alcaligenaceae	unclassified	NA	NA
Otu00070	45	Bacteria	Proteobacteria	Alphaproteobacteria	Sphingomonadales	Sphingomonadaceae	Novosphingobium
Otu00039	46	Bacteria	Bacteroidetes	Sphingobacteria	Sphingobacteriales	Sphingobacteriaceae	Pedobacter
Otu00057	47	Bacteria	Proteobacteria	Gammaproteobacteria	Pseudomonadales	Pseudomonadaceae	Cellvibrio
Otu00077	48	Bacteria	Actinobacteria	Actinobacteria	Actinomycetales	Microbacteriaceae	unclassified	NA	NA
Otu00017	49	Bacteria	Actinobacteria	Actinobacteria	Actinomycetales	Micrococcaceae	Arthrobacter	TRUE	TRUE
Otu00081	50	Bacteria	Proteobacteria	Betaproteobacteria	Burkholderiales	unclassified	unclassified	NA	NA
Otu00094	51	Bacteria	Bacteroidetes	Flavobacteria	Flavobacteriales	Cryomorphaceae	unclassified	NA	NA
Otu00078	52	Bacteria	Proteobacteria	Gammaproteobacteria	Pseudomonadales	Pseudomonadaceae	Pseudomonas	TRUE	TRUE
Otu00125	53	Bacteria	Proteobacteria	Alphaproteobacteria	Rhodobacterales	Rhodobacteraceae	Paracoccus
Otu00060	54	Bacteria	Proteobacteria	Alphaproteobacteria	Rhodobacterales	Rhodobacteraceae	Paracoccus
Otu00131	55	Bacteria	Proteobacteria	Gammaproteobacteria	Pseudomonadales	Moraxellaceae	Perlucidibaca
Otu00068	56	Bacteria	Actinobacteria	Actinobacteria	Actinomycetales	Nocardiaceae	Rhodococcus	TRUE	TRUE
Otu00123	57	Bacteria	Firmicutes	Erysipelotrichia	Erysipelotrichales	Erysipelotrichaceae	Allobaculum
Otu00121	58	Bacteria	Proteobacteria	Gammaproteobacteria	Pseudomonadales	Pseudomonadaceae	Pseudomonas	TRUE	TRUE
Otu00112	59	Bacteria	Bacteroidetes	unclassified	unclassified	unclassified	unclassified	NA	NA
Otu00110	60	Bacteria	Bacteroidetes	Flavobacteria	Flavobacteriales	Flavobacteriaceae	unclassified	NA	NA
Otu00096	61	Bacteria	Proteobacteria	Alphaproteobacteria	Sphingomonadales	Sphingomonadaceae	Sphingopyxis
Otu00161	62	Bacteria	Proteobacteria	Gammaproteobacteria	Pseudomonadales	Moraxellaceae	Perlucidibaca
Otu00167	63	Bacteria	Proteobacteria	Gammaproteobacteria	Pseudomonadales	Moraxellaceae	Acinetobacter	TRUE	TRUE
Otu00098	64	Bacteria	Actinobacteria	Actinobacteria	Actinomycetales	Microbacteriaceae	unclassified	NA	NA
Otu00185	66	Bacteria	Firmicutes	Clostridia	Clostridiales	Lachnospiraceae	unclassified	NA	NA
Otu00133	67	Bacteria	Proteobacteria	Betaproteobacteria	Burkholderiales	Alcaligenaceae	unclassified	NA	NA
Otu00158	68	Bacteria	Proteobacteria	Alphaproteobacteria	Caulobacterales	Caulobacteraceae	Phenylobacterium
Otu00090	69	Bacteria	Proteobacteria	Betaproteobacteria	Burkholderiales	Oxalobacteraceae	unclassified	NA	NA
Otu00113	70	Bacteria	Proteobacteria	Gammaproteobacteria	Enterobacteriales	Enterobacteriaceae	unclassified	NA	NA
Otu00208	71	Bacteria	Actinobacteria	Actinobacteria	Actinomycetales	Nocardiaceae	Rhodococcus	TRUE	TRUE
Otu00216	72	Bacteria	Proteobacteria	Gammaproteobacteria	Pseudomonadales	Moraxellaceae	Perlucidibaca
Otu00091	73	Bacteria	Proteobacteria	Gammaproteobacteria	Gammaproteobacteria_order_incertae_sedis	Gammaproteobacteria_family_incertae_sedis	Gilvimarinus
Otu00088	74	Bacteria	Bacteroidetes	unclassified	unclassified	unclassified	unclassified	NA	NA
Otu00225	75	Bacteria	Bacteroidetes	Flavobacteria	Flavobacteriales	Flavobacteriaceae	Flavobacterium
Otu00244	76	Bacteria	Proteobacteria	Gammaproteobacteria	Pseudomonadales	Moraxellaceae	Acinetobacter	TRUE	TRUE
Otu00286	77	Bacteria	Bacteroidetes	Flavobacteria	Flavobacteriales	Flavobacteriaceae	Wautersiella
Otu00250	78	Bacteria	Firmicutes	Bacilli	Lactobacillales	Lactobacillaceae	Lactobacillus
Otu00245	79	Bacteria	Proteobacteria	Betaproteobacteria	Burkholderiales	Comamonadaceae	Delftia
Otu00264	80	Bacteria	Firmicutes	Bacilli	Bacillales	Paenibacillaceae_1	Paenibacillus		TRUE
Otu00050	81	Bacteria	Proteobacteria	Gammaproteobacteria	Xanthomonadales	Xanthomonadaceae	unclassified	NA	NA
Otu00291	82	Bacteria	Proteobacteria	Gammaproteobacteria	Legionellales	Coxiellaceae	Aquicella
Otu00315	83	Bacteria	Firmicutes	Clostridia	Clostridiales	unclassified	unclassified	NA	NA
Otu00069	85	Bacteria	Bacteroidetes	Flavobacteria	Flavobacteriales	Flavobacteriaceae	Flavobacterium
Otu00309	86	Bacteria	Firmicutes	Bacilli	Bacillales	Paenibacillaceae_1	Paenibacillus		TRUE
Otu00099	87	Bacteria	Proteobacteria	Alphaproteobacteria	Caulobacterales	Caulobacteraceae	Brevundimonas		TRUE
Otu00149	88	Bacteria	Bacteroidetes	Flavobacteria	Flavobacteriales	Flavobacteriaceae	Flavobacterium
Otu00031	89	Bacteria	Proteobacteria	Betaproteobacteria	Burkholderiales	Oxalobacteraceae	Massilia
Otu00100	90	Bacteria	Proteobacteria	Alphaproteobacteria	Caulobacterales	Caulobacteraceae	Brevundimonas		TRUE
Otu00277	91	Bacteria	Proteobacteria	Alphaproteobacteria	Rhodobacterales	Rhodobacteraceae	unclassified	NA	NA
Otu00144	92	Bacteria	Proteobacteria	Gammaproteobacteria	Chromatiales	Chromatiaceae	Rheinheimera
Otu00389	93	Bacteria	Proteobacteria	Betaproteobacteria	Burkholderiales	Comamonadaceae	unclassified	NA	NA
Otu00238	94	Bacteria	Proteobacteria	Betaproteobacteria	Burkholderiales	Oxalobacteraceae	Undibacterium
Otu00217	95	Bacteria	Bacteroidetes	Flavobacteria	Flavobacteriales	Cryomorphaceae	unclassified	NA	NA
Otu00219	96	Bacteria	Bacteroidetes	Sphingobacteria	Sphingobacteriales	Cytophagaceae	Dyadobacter
Otu00325	97	Bacteria	Bacteroidetes	Flavobacteria	Flavobacteriales	Flavobacteriaceae	unclassified	NA	NA
Otu00150	98	Bacteria	Firmicutes	Bacilli	Lactobacillales	Lactobacillaceae	Lactobacillus
Otu00222	99	Bacteria	Proteobacteria	Betaproteobacteria	Methylophilales	Methylophilaceae	unclassified	NA	NA
Otu00059	100	Bacteria	Firmicutes	Bacilli	Lactobacillales	Streptococcaceae	Streptococcus
Otu00102	101	Bacteria	Bacteroidetes	Flavobacteria	Flavobacteriales	Flavobacteriaceae	Flavobacterium
Otu00494	102	Bacteria	unclassified	unclassified	unclassified	unclassified	unclassified	NA	NA

## Sheet: Table S1-4
Table S1-4. Top 100 OTUs of the native microbiome of Caenorhabditis remanei
OTU	Rank	Kingdom	Phylum	Class	Order	Family	Genus
Otu00001	1	Bacteria	Proteobacteria	Gammaproteobacteria	Enterobacteriales	Enterobacteriaceae	unclassified
Otu00002	2	Bacteria	Proteobacteria	Alphaproteobacteria	Sphingomonadales	Sphingomonadaceae	Sphingomonas
Otu00004	3	Bacteria	Proteobacteria	Gammaproteobacteria	Enterobacteriales	Enterobacteriaceae	unclassified
Otu00009	4	Bacteria	Bacteroidetes	Flavobacteria	Flavobacteriales	Flavobacteriaceae	Chryseobacterium
Otu00017	5	Bacteria	Actinobacteria	Actinobacteria	Actinomycetales	Micrococcaceae	Arthrobacter
Otu00011	6	Bacteria	Proteobacteria	Gammaproteobacteria	Enterobacteriales	Enterobacteriaceae	unclassified
Otu00008	7	Bacteria	Proteobacteria	Gammaproteobacteria	Pseudomonadales	Moraxellaceae	Acinetobacter
Otu00045	8	Bacteria	Proteobacteria	Alphaproteobacteria	Rhizobiales	Methylobacteriaceae	Methylobacterium
Otu00024	9	Bacteria	Proteobacteria	Alphaproteobacteria	Rhodospirillales	Acetobacteraceae	Gluconobacter
Otu00029	10	Bacteria	Verrucomicrobia	Verrucomicrobiae	Verrucomicrobiales	Verrucomicrobiaceae	Akkermansia
Otu00032	11	Bacteria	Proteobacteria	Epsilonproteobacteria	Campylobacterales	Helicobacteraceae	Helicobacter
Otu00003	12	Bacteria	Proteobacteria	Gammaproteobacteria	Pseudomonadales	Pseudomonadaceae	Pseudomonas
Otu00025	13	Bacteria	Proteobacteria	Alphaproteobacteria	Rhodospirillales	Acetobacteraceae	Acetobacter
Otu00059	14	Bacteria	Firmicutes	Bacilli	Lactobacillales	Streptococcaceae	Streptococcus
Otu00037	15	Bacteria	Proteobacteria	Betaproteobacteria	Burkholderiales	Comamonadaceae	Comamonas
Otu00056	16	Bacteria	Firmicutes	Bacilli	Bacillales	Bacillaceae_1	Anoxybacillus
Otu00013	17	Bacteria	Proteobacteria	Betaproteobacteria	Burkholderiales	Comamonadaceae	Curvibacter
Otu00044	18	Bacteria	Firmicutes	Bacilli	Bacillales	Staphylococcaceae	Staphylococcus
Otu00014	19	Bacteria	Proteobacteria	Alphaproteobacteria	Rhodospirillales	Acetobacteraceae	Gluconacetobacter
Otu00005	20	Bacteria	Proteobacteria	Gammaproteobacteria	Xanthomonadales	Xanthomonadaceae	Stenotrophomonas
Otu00060	21	Bacteria	Proteobacteria	Alphaproteobacteria	Rhodobacterales	Rhodobacteraceae	Paracoccus
Otu00006	22	Bacteria	Proteobacteria	Gammaproteobacteria	Pseudomonadales	Pseudomonadaceae	Pseudomonas
Otu00035	23	Bacteria	Proteobacteria	Alphaproteobacteria	Rhodospirillales	Acetobacteraceae	unclassified
Otu00066	24	Bacteria	Proteobacteria	Gammaproteobacteria	Pseudomonadales	Moraxellaceae	Enhydrobacter
Otu00095	25	Bacteria	Proteobacteria	Gammaproteobacteria	Pasteurellales	Pasteurellaceae	unclassified
Otu00092	26	Bacteria	Proteobacteria	Betaproteobacteria	Burkholderiales	unclassified	unclassified
Otu00019	27	Bacteria	Bacteroidetes	Sphingobacteria	Sphingobacteriales	Sphingobacteriaceae	Sphingobacterium
Otu00111	28	Bacteria	Deferribacteres	Deferribacteres	Deferribacterales	Deferribacteraceae	Mucispirillum
Otu00020	29	Bacteria	Proteobacteria	Alphaproteobacteria	Rhodospirillales	Acetobacteraceae	unclassified
Otu00086	30	Bacteria	Proteobacteria	Alphaproteobacteria	unclassified	unclassified	unclassified
Otu00120	31	Bacteria	Proteobacteria	Epsilonproteobacteria	Campylobacterales	Helicobacteraceae	Helicobacter
Otu00010	32	Bacteria	Proteobacteria	Betaproteobacteria	Burkholderiales	Comamonadaceae	unclassified
Otu00018	33	Bacteria	Proteobacteria	Alphaproteobacteria	Rhodospirillales	Acetobacteraceae	Gluconobacter
Otu00132	34	Bacteria	Bacteroidetes	Bacteroidia	Bacteroidales	Porphyromonadaceae	unclassified
Otu00065	35	Bacteria	Bacteroidetes	Flavobacteria	Flavobacteriales	Flavobacteriaceae	unclassified
Otu00127	36	Bacteria	Bacteroidetes	Flavobacteria	Flavobacteriales	Flavobacteriaceae	Cloacibacterium
Otu00139	37	Bacteria	Proteobacteria	Gammaproteobacteria	Oceanospirillales	Halomonadaceae	Halomonas
Otu00122	38	Bacteria	Actinobacteria	Actinobacteria	Actinomycetales	Nocardiaceae	Rhodococcus
Otu00064	39	Bacteria	Proteobacteria	Alphaproteobacteria	Rhodospirillales	Acetobacteraceae	unclassified
Otu00015	40	Bacteria	Proteobacteria	unclassified	unclassified	unclassified	unclassified
Otu00163	41	Bacteria	Actinobacteria	Actinobacteria	Actinomycetales	Micrococcaceae	Rothia
Otu00138	42	Bacteria	Bacteroidetes	Bacteroidia	Bacteroidales	Porphyromonadaceae	unclassified
Otu00165	43	Bacteria	Firmicutes	unclassified	unclassified	unclassified	unclassified
Otu00104	44	Bacteria	Proteobacteria	Betaproteobacteria	unclassified	unclassified	unclassified
Otu00023	45	Bacteria	Proteobacteria	Gammaproteobacteria	Pseudomonadales	Moraxellaceae	Acinetobacter
Otu00184	46	Bacteria	Proteobacteria	Gammaproteobacteria	Enterobacteriales	Enterobacteriaceae	Arsenophonus
Otu00189	47	Bacteria	Firmicutes	Clostridia	Clostridiales	Lachnospiraceae	unclassified
Otu00190	48	Bacteria	Firmicutes	Bacilli	Bacillales	Bacillales_Incertae_Sedis_XI	Gemella
Otu00191	49	Bacteria	Fusobacteria	Fusobacteria	Fusobacteriales	Leptotrichiaceae	Leptotrichia
Otu00031	50	Bacteria	Proteobacteria	Betaproteobacteria	Burkholderiales	Oxalobacteraceae	Massilia
Otu00199	51	Bacteria	Proteobacteria	Betaproteobacteria	Neisseriales	Neisseriaceae	Kingella
Otu00201	52	Bacteria	Proteobacteria	Gammaproteobacteria	Legionellales	Legionellaceae	Legionella
Otu00218	53	Bacteria	Tenericutes	Mollicutes	Mycoplasmatales	Mycoplasmataceae	Ureaplasma
Otu00048	54	Bacteria	Proteobacteria	Gammaproteobacteria	Xanthomonadales	Xanthomonadaceae	Dyella
Otu00226	55	Bacteria	Proteobacteria	Epsilonproteobacteria	Campylobacterales	Helicobacteraceae	Helicobacter
Otu00230	56	Bacteria	Firmicutes	Clostridia	Clostridiales	Ruminococcaceae	unclassified
Otu00181	57	Bacteria	Proteobacteria	Alphaproteobacteria	Rhizobiales	Methylobacteriaceae	Methylobacterium
Otu00102	58	Bacteria	Bacteroidetes	Flavobacteria	Flavobacteriales	Flavobacteriaceae	Flavobacterium
Otu00267	59	Bacteria	Firmicutes	Clostridia	Clostridiales	Lachnospiraceae	unclassified
Otu00150	60	Bacteria	Firmicutes	Bacilli	Lactobacillales	Lactobacillaceae	Lactobacillus
Otu00240	61	Bacteria	Firmicutes	Bacilli	Bacillales	unclassified	unclassified
Otu00027	62	Bacteria	Bacteroidetes	Sphingobacteria	Sphingobacteriales	Cytophagaceae	Dyadobacter
Otu00169	63	Bacteria	Proteobacteria	Alphaproteobacteria	Sphingomonadales	Sphingomonadaceae	unclassified
Otu00269	64	Bacteria	Firmicutes	Bacilli	Lactobacillales	Streptococcaceae	Streptococcus
Otu00306	65	Bacteria	Firmicutes	Clostridia	Clostridiales	Clostridiales_Incertae_Sedis_XI	Peptoniphilus
Otu00049	66	Bacteria	Proteobacteria	Alphaproteobacteria	Rhizobiales	Brucellaceae	Pseudochrobactrum
Otu00089	67	Bacteria	Proteobacteria	Alphaproteobacteria	Sphingomonadales	Sphingomonadaceae	Sphingomonas
Otu00113	68	Bacteria	Proteobacteria	Gammaproteobacteria	Enterobacteriales	Enterobacteriaceae	unclassified
Otu00321	69	Bacteria	Proteobacteria	Alphaproteobacteria	Rhodospirillales	Acetobacteraceae	Roseomonas
Otu00327	70	Bacteria	unclassified	unclassified	unclassified	unclassified	unclassified
Otu00022	71	Bacteria	Proteobacteria	Alphaproteobacteria	Rhizobiales	Rhizobiaceae	Rhizobium
Otu00237	72	Bacteria	Firmicutes	Bacilli	Bacillales	Thermoactinomycetaceae_1	Laceyella
Otu00341	73	Bacteria	Proteobacteria	Betaproteobacteria	Neisseriales	Neisseriaceae	Neisseria
Otu00345	74	Bacteria	Bacteroidetes	Bacteroidia	Bacteroidales	Prevotellaceae	Prevotella
Otu00063	75	Bacteria	Proteobacteria	Alphaproteobacteria	Caulobacterales	Caulobacteraceae	Brevundimonas
Otu00182	76	Bacteria	Proteobacteria	Alphaproteobacteria	Rhizobiales	Phyllobacteriaceae	Phyllobacterium
Otu00202	77	Bacteria	Chloroflexi	Anaerolineae	Anaerolineales	Anaerolineaceae	unclassified
Otu00270	78	Bacteria	Actinobacteria	Actinobacteria	Actinomycetales	unclassified	unclassified
Otu00339	79	Bacteria	Actinobacteria	Actinobacteria	Actinomycetales	Corynebacteriaceae	Corynebacterium
Otu00012	80	Bacteria	Bacteroidetes	Flavobacteria	Flavobacteriales	Flavobacteriaceae	Flavobacterium
Otu00297	81	Bacteria	Firmicutes	Negativicutes	Selenomonadales	Veillonellaceae	Veillonella
Otu00365	82	Bacteria	Proteobacteria	Betaproteobacteria	Burkholderiales	Comamonadaceae	Albidiferax
Otu00372	83	Bacteria	Firmicutes	Negativicutes	Selenomonadales	Veillonellaceae	Anaeroglobus
Otu00235	84	Bacteria	Verrucomicrobia	Verrucomicrobiae	Verrucomicrobiales	Verrucomicrobiaceae	Akkermansia
Otu00259	85	Bacteria	Firmicutes	Clostridia	Clostridiales	Lachnospiraceae	unclassified
Otu00387	86	Bacteria	Actinobacteria	Actinobacteria	Actinomycetales	Micrococcaceae	Kocuria
Otu00272	87	Bacteria	Firmicutes	Erysipelotrichia	Erysipelotrichales	Erysipelotrichaceae	unclassified
Otu00390	88	Bacteria	Fusobacteria	Fusobacteria	Fusobacteriales	Fusobacteriaceae	Fusobacterium
Otu00393	89	Bacteria	Firmicutes	Bacilli	Lactobacillales	Leuconostocaceae	Weissella
Otu00007	90	Bacteria	Proteobacteria	Alphaproteobacteria	Rhizobiales	Brucellaceae	Ochrobactrum
Otu00062	91	Bacteria	Verrucomicrobia	Verrucomicrobiae	Verrucomicrobiales	Verrucomicrobiaceae	Luteolibacter
Otu00155	92	Bacteria	Proteobacteria	Alphaproteobacteria	Rhizobiales	Bradyrhizobiaceae	Bradyrhizobium
Otu00384	93	Bacteria	Proteobacteria	Alphaproteobacteria	Alphaproteobacteria_order_incertae_sedis	Alphaproteobacteria_family_incertae_sedis	Rhizomicrobium
Otu00090	94	Bacteria	Proteobacteria	Betaproteobacteria	Burkholderiales	Oxalobacteraceae	unclassified
Otu00418	95	Bacteria	Firmicutes	Clostridia	Clostridiales	Lachnospiraceae	unclassified
Otu00426	96	Bacteria	Actinobacteria	Actinobacteria	Actinomycetales	Corynebacteriaceae	Corynebacterium
Otu00228	97	Bacteria	Proteobacteria	Alphaproteobacteria	Rhizobiales	Methylobacteriaceae	Methylobacterium
Otu00397	98	Bacteria	Firmicutes	Clostridia	Clostridiales	Clostridiaceae_1	Clostridium_sensu_stricto
Otu00410	99	Bacteria	Proteobacteria	Alphaproteobacteria	unclassified	unclassified	unclassified
Otu00042	100	Bacteria	Proteobacteria	Alphaproteobacteria	Rhodospirillales	Acetobacteraceae	unclassified

## Sheet: Table S1-5
Table S1-5. Top 100 OTUs of the native microbiome of Caenorhabditis briggsae
OTU	Rank	Kingdom	Phylum	Class	Order	Family	Genus
Otu00007	1	Bacteria	Proteobacteria	Alphaproteobacteria	Rhizobiales	Brucellaceae	Ochrobactrum
Otu00005	2	Bacteria	Proteobacteria	Gammaproteobacteria	Xanthomonadales	Xanthomonadaceae	Stenotrophomonas
Otu00001	3	Bacteria	Proteobacteria	Gammaproteobacteria	Enterobacteriales	Enterobacteriaceae	unclassified
Otu00008	4	Bacteria	Proteobacteria	Gammaproteobacteria	Pseudomonadales	Moraxellaceae	Acinetobacter
Otu00010	5	Bacteria	Proteobacteria	Betaproteobacteria	Burkholderiales	Comamonadaceae	unclassified
Otu00013	6	Bacteria	Proteobacteria	Betaproteobacteria	Burkholderiales	Comamonadaceae	Curvibacter
Otu00006	7	Bacteria	Proteobacteria	Gammaproteobacteria	Pseudomonadales	Pseudomonadaceae	Pseudomonas
Otu00022	8	Bacteria	Proteobacteria	Alphaproteobacteria	Rhizobiales	Rhizobiaceae	Rhizobium
Otu00068	9	Bacteria	Actinobacteria	Actinobacteria	Actinomycetales	Nocardiaceae	Rhodococcus
Otu00036	10	Bacteria	Proteobacteria	Gammaproteobacteria	Xanthomonadales	Xanthomonadaceae	Stenotrophomonas
Otu00049	11	Bacteria	Proteobacteria	Alphaproteobacteria	Rhizobiales	Brucellaceae	Pseudochrobactrum
Otu00079	12	Bacteria	Bacteroidetes	Flavobacteria	Flavobacteriales	Flavobacteriaceae	Myroides
Otu00002	13	Bacteria	Proteobacteria	Alphaproteobacteria	Sphingomonadales	Sphingomonadaceae	Sphingomonas
Otu00003	14	Bacteria	Proteobacteria	Gammaproteobacteria	Pseudomonadales	Pseudomonadaceae	Pseudomonas
Otu00043	15	Bacteria	Bacteroidetes	Flavobacteria	Flavobacteriales	Flavobacteriaceae	Flavobacterium
Otu00238	16	Bacteria	Proteobacteria	Betaproteobacteria	Burkholderiales	Oxalobacteraceae	Undibacterium
Otu00017	17	Bacteria	Actinobacteria	Actinobacteria	Actinomycetales	Micrococcaceae	Arthrobacter
Otu00182	18	Bacteria	Proteobacteria	Alphaproteobacteria	Rhizobiales	Phyllobacteriaceae	Phyllobacterium
Otu00025	19	Bacteria	Proteobacteria	Alphaproteobacteria	Rhodospirillales	Acetobacteraceae	Acetobacter
Otu00228	20	Bacteria	Proteobacteria	Alphaproteobacteria	Rhizobiales	Methylobacteriaceae	Methylobacterium
Otu00232	21	Bacteria	Bacteroidetes	Sphingobacteria	Sphingobacteriales	unclassified	unclassified
Otu00328	22	Bacteria	Proteobacteria	Gammaproteobacteria	Enterobacteriales	Enterobacteriaceae	unclassified
Otu00048	23	Bacteria	Proteobacteria	Gammaproteobacteria	Xanthomonadales	Xanthomonadaceae	Dyella
Otu00113	24	Bacteria	Proteobacteria	Gammaproteobacteria	Enterobacteriales	Enterobacteriaceae	unclassified
Otu00014	25	Bacteria	Proteobacteria	Alphaproteobacteria	Rhodospirillales	Acetobacteraceae	Gluconacetobacter
Otu01772	26	Bacteria	Proteobacteria	Gammaproteobacteria	Enterobacteriales	Enterobacteriaceae	unclassified
Otu00035	27	Bacteria	Proteobacteria	Alphaproteobacteria	Rhodospirillales	Acetobacteraceae	unclassified
Otu01045	28	Bacteria	Proteobacteria	Gammaproteobacteria	Pseudomonadales	Pseudomonadaceae	Pseudomonas
Otu01357	29	Bacteria	Proteobacteria	Betaproteobacteria	Burkholderiales	Comamonadaceae	unclassified
Otu02485	30	Bacteria	Proteobacteria	Betaproteobacteria	Burkholderiales	Comamonadaceae	unclassified
Otu02514	31	Bacteria	Proteobacteria	Gammaproteobacteria	Enterobacteriales	Enterobacteriaceae	unclassified
Otu00011	32	Bacteria	Proteobacteria	Gammaproteobacteria	Enterobacteriales	Enterobacteriaceae	unclassified
Otu00031	33	Bacteria	Proteobacteria	Betaproteobacteria	Burkholderiales	Oxalobacteraceae	Massilia
Otu00077	34	Bacteria	Actinobacteria	Actinobacteria	Actinomycetales	Microbacteriaceae	unclassified
Otu00671	35	Bacteria	Proteobacteria	Betaproteobacteria	Burkholderiales	Comamonadaceae	unclassified
Otu01683	36	Bacteria	Proteobacteria	Alphaproteobacteria	Rhizobiales	Brucellaceae	unclassified
Otu02482	37	Bacteria	Proteobacteria	Alphaproteobacteria	Rhizobiales	Brucellaceae	Pseudochrobactrum
Otu03082	38	Bacteria	Proteobacteria	Betaproteobacteria	Burkholderiales	Comamonadaceae	unclassified
Otu04311	39	Bacteria	Proteobacteria	Betaproteobacteria	Burkholderiales	unclassified	unclassified
Otu04319	40	Bacteria	Proteobacteria	unclassified	unclassified	unclassified	unclassified
Otu04375	41	Bacteria	Proteobacteria	Betaproteobacteria	Burkholderiales	unclassified	unclassified
Otu04385	42	Bacteria	Proteobacteria	unclassified	unclassified	unclassified	unclassified
Otu04435	43	Bacteria	Proteobacteria	unclassified	unclassified	unclassified	unclassified
Otu04490	44	Bacteria	Proteobacteria	Gammaproteobacteria	Enterobacteriales	Enterobacteriaceae	unclassified
Otu04583	45	Bacteria	Proteobacteria	Betaproteobacteria	Burkholderiales	Comamonadaceae	unclassified
Otu00016	46	Bacteria	Firmicutes	Bacilli	Lactobacillales	Leuconostocaceae	Leuconostoc
Otu00018	47	Bacteria	Proteobacteria	Alphaproteobacteria	Rhodospirillales	Acetobacteraceae	Gluconobacter
Otu00020	48	Bacteria	Proteobacteria	Alphaproteobacteria	Rhodospirillales	Acetobacteraceae	unclassified
Otu00024	49	Bacteria	Proteobacteria	Alphaproteobacteria	Rhodospirillales	Acetobacteraceae	Gluconobacter
Otu00038	50	Bacteria	Proteobacteria	Betaproteobacteria	Burkholderiales	Alcaligenaceae	unclassified
Otu00089	51	Bacteria	Proteobacteria	Alphaproteobacteria	Sphingomonadales	Sphingomonadaceae	Sphingomonas
Otu00167	52	Bacteria	Proteobacteria	Gammaproteobacteria	Pseudomonadales	Moraxellaceae	Acinetobacter
Otu00210	53	Bacteria	Bacteroidetes	Flavobacteria	Flavobacteriales	Flavobacteriaceae	Chryseobacterium
Otu00244	54	Bacteria	Proteobacteria	Gammaproteobacteria	Pseudomonadales	Moraxellaceae	Acinetobacter
Otu00245	55	Bacteria	Proteobacteria	Betaproteobacteria	Burkholderiales	Comamonadaceae	Delftia
Otu00348	56	Bacteria	Proteobacteria	Alphaproteobacteria	Caulobacterales	Caulobacteraceae	Caulobacter
Otu00615	57	Bacteria	Proteobacteria	Alphaproteobacteria	Rhizobiales	Brucellaceae	unclassified
Otu00648	58	Bacteria	Firmicutes	Bacilli	Lactobacillales	Lactobacillaceae	Lactobacillus
Otu00678	59	Bacteria	Proteobacteria	Gammaproteobacteria	unclassified	unclassified	unclassified
Otu01201	60	Bacteria	Proteobacteria	Betaproteobacteria	Burkholderiales	Comamonadaceae	unclassified
Otu01249	61	Bacteria	Proteobacteria	Gammaproteobacteria	Pseudomonadales	Pseudomonadaceae	Pseudomonas
Otu01250	62	Bacteria	Proteobacteria	Betaproteobacteria	Burkholderiales	Comamonadaceae	unclassified
Otu01266	63	Bacteria	Proteobacteria	Betaproteobacteria	Burkholderiales	Alcaligenaceae	Alcaligenes
Otu01613	64	Bacteria	Proteobacteria	Betaproteobacteria	Burkholderiales	Comamonadaceae	unclassified
Otu01669	65	Bacteria	Actinobacteria	Actinobacteria	Actinomycetales	Microbacteriaceae	unclassified
Otu01890	66	Bacteria	Proteobacteria	Gammaproteobacteria	Enterobacteriales	Enterobacteriaceae	unclassified
Otu02421	67	Bacteria	Proteobacteria	Betaproteobacteria	Burkholderiales	Comamonadaceae	unclassified
Otu02473	68	Bacteria	Actinobacteria	Actinobacteria	Actinomycetales	Microbacteriaceae	unclassified
Otu02934	69	Bacteria	Proteobacteria	Gammaproteobacteria	Enterobacteriales	Enterobacteriaceae	unclassified
Otu04324	70	Bacteria	Proteobacteria	unclassified	unclassified	unclassified	unclassified
Otu04473	71	Bacteria	Proteobacteria	Gammaproteobacteria	Xanthomonadales	Xanthomonadaceae	Stenotrophomonas
Otu09166	72	Bacteria	Proteobacteria	Gammaproteobacteria	Enterobacteriales	Enterobacteriaceae	unclassified
Otu09167	73	Bacteria	Proteobacteria	Betaproteobacteria	Burkholderiales	unclassified	unclassified
Otu09169	74	Bacteria	Proteobacteria	Gammaproteobacteria	Enterobacteriales	Enterobacteriaceae	unclassified
Otu09170	75	Bacteria	Proteobacteria	Gammaproteobacteria	Enterobacteriales	Enterobacteriaceae	unclassified
Otu09176	76	Bacteria	Proteobacteria	Gammaproteobacteria	Enterobacteriales	Enterobacteriaceae	unclassified
Otu09179	77	Bacteria	Proteobacteria	Alphaproteobacteria	Rhizobiales	unclassified	unclassified
Otu09181	78	Bacteria	Proteobacteria	Betaproteobacteria	Burkholderiales	Comamonadaceae	unclassified
Otu09182	79	Bacteria	Proteobacteria	Betaproteobacteria	Burkholderiales	Comamonadaceae	unclassified
Otu09185	80	Bacteria	Proteobacteria	Gammaproteobacteria	Enterobacteriales	Enterobacteriaceae	unclassified
Otu09195	81	Bacteria	Bacteroidetes	Flavobacteria	Flavobacteriales	Flavobacteriaceae	Myroides
Otu09198	82	Bacteria	Proteobacteria	Betaproteobacteria	Burkholderiales	Comamonadaceae	unclassified
Otu09201	83	Bacteria	Proteobacteria	Betaproteobacteria	Burkholderiales	Comamonadaceae	unclassified
Otu09204	84	Bacteria	Proteobacteria	Gammaproteobacteria	Xanthomonadales	Xanthomonadaceae	unclassified
Otu09208	85	Bacteria	Proteobacteria	Gammaproteobacteria	unclassified	unclassified	unclassified
Otu09211	86	Bacteria	Proteobacteria	Gammaproteobacteria	Xanthomonadales	Xanthomonadaceae	Stenotrophomonas
Otu09212	87	Bacteria	Proteobacteria	Gammaproteobacteria	Enterobacteriales	Enterobacteriaceae	unclassified
Otu09215	88	Bacteria	Proteobacteria	Gammaproteobacteria	Enterobacteriales	Enterobacteriaceae	unclassified
Otu09220	89	Bacteria	Proteobacteria	Gammaproteobacteria	Enterobacteriales	Enterobacteriaceae	unclassified
Otu09224	90	Bacteria	Proteobacteria	Betaproteobacteria	Burkholderiales	Comamonadaceae	unclassified
Otu09228	91	Bacteria	Proteobacteria	Betaproteobacteria	Burkholderiales	Comamonadaceae	unclassified
Otu09238	92	Bacteria	Proteobacteria	Betaproteobacteria	Burkholderiales	Comamonadaceae	unclassified
Otu09243	93	Bacteria	Proteobacteria	Gammaproteobacteria	Xanthomonadales	Xanthomonadaceae	unclassified
Otu09244	94	Bacteria	Proteobacteria	Gammaproteobacteria	unclassified	unclassified	unclassified
Otu09246	95	Bacteria	Proteobacteria	Betaproteobacteria	Burkholderiales	Comamonadaceae	unclassified
Otu09248	96	Bacteria	Bacteroidetes	Flavobacteria	Flavobacteriales	Flavobacteriaceae	Myroides
Otu09250	97	Bacteria	Proteobacteria	Betaproteobacteria	Burkholderiales	Comamonadaceae	unclassified
Otu09252	98	Bacteria	unclassified	unclassified	unclassified	unclassified	unclassified
Otu09253	99	Bacteria	Proteobacteria	Betaproteobacteria	unclassified	unclassified	unclassified
Otu09258	100	Bacteria	Proteobacteria	Gammaproteobacteria	Xanthomonadales	Xanthomonadaceae	unclassified

## Sheet: Table S1-6
Table S1-6. Statistical comparison of bacterial taxa abundances among sample types for the native Caenorhabditis microbiome
Level for analysis	Host species	Phylum	Test comparison	Mean proportions	Test	W	p
Bacterial phylum	elegans	Proteobacteria	Natural Worms:Substrate	0.83:0.4	Wilcox rank sum test	46000000	2.4e-114	*
	elegans	Proteobacteria	Lab Enriched Worms:Substrate	0.7:0.4	Wilcox rank sum test	66000000	6.2e-242	*
	elegans	Bacteroidetes	Natural Worms:Substrate	0.072:0.23	Wilcox rank sum test	5300000	1.1e-57	*
	elegans	Bacteroidetes	Lab Enriched Worms:Substrate	0.21:0.23	Wilcox rank sum test	7700000	5.7e-102	*
	elegans	unclassified	Natural Worms:Substrate	0.0035:0.16	Wilcox rank sum test	15	3.3e-12	*
	elegans	unclassified	Lab Enriched Worms:Substrate	0.0044:0.16	Wilcox rank sum test	32	2.3e-15	*
	elegans	Firmicutes	Natural Worms:Substrate	0.035:0.02	Wilcox rank sum test	9400000	5.7e-11	*
	elegans	Firmicutes	Lab Enriched Worms:Substrate	0.069:0.02	Wilcox rank sum test	14000000	3.6e-45	*
	elegans	Actinobacteria	Natural Worms:Substrate	0.054:0.024	Wilcox rank sum test	6100000	1.1e-23	*
	elegans	Actinobacteria	Lab Enriched Worms:Substrate	0.0088:0.024	Wilcox rank sum test	8900000	9.9e-52	*
	elegans	Acidobacteria	Natural Worms:Substrate	0.00022:0.058	Wilcox rank sum test	250000	2.5e-32	*
	elegans	Acidobacteria	Lab Enriched Worms:Substrate	8.8e-05:0.058	Wilcox rank sum test	370000	1e-46	*
	elegans	Verrucomicrobia	Natural Worms:Substrate	0.0021:0.044	Wilcox rank sum test	130000	5.6e-58	*
	elegans	Verrucomicrobia	Lab Enriched Worms:Substrate	2.9e-05:0.044	Wilcox rank sum test	180000	2.6e-94	*
	elegans	Planctomycetes	Natural Worms:Substrate	3e-04:0.05	Wilcox rank sum test	39000	1.6e-36	*
	elegans	Planctomycetes	Lab Enriched Worms:Substrate	5.78704e-07	Wilcox rank sum test	56000	1.2e-52	*
	elegans	Other	Natural Worms:Substrate	0.00074:0.012	Wilcox rank sum test	1000000	6.4e-32	*
	elegans	Other	Lab Enriched Worms:Substrate	5.9e-05:0.012	Wilcox rank sum test	1500000	1.9e-49	*
	remanei	Proteobacteria	Natural Worms:Substrate	0.79:0.67	Wilcox rank sum test	19000000	2.7e-56	*
	remanei	Bacteroidetes	Natural Worms:Substrate	0.069:0.13	Wilcox rank sum test	2300000	2.4e-29	*
	remanei	unclassified	Natural Worms:Substrate	0.0044:0.12	Wilcox rank sum test	62	6.1e-06	*
	remanei	Firmicutes	Natural Worms:Substrate	0.06:0.014	Wilcox rank sum test	3800000	0.2
	remanei	Actinobacteria	Natural Worms:Substrate	0.05:0.0097	Wilcox rank sum test	2500000	3e-06	*
	remanei	Acidobacteria	Natural Worms:Substrate	0.0018:0.026	Wilcox rank sum test	110000	1.9e-20	*
	remanei	Verrucomicrobia	Natural Worms:Substrate	0.016:0.015	Wilcox rank sum test	80000	1.1e-18	*
	remanei	Planctomycetes	Natural Worms:Substrate	1e-04:0.0091	Wilcox rank sum test	24000	4.1e-16	*
	remanei	Other	Natural Worms:Substrate	0.0095:0.0041	Wilcox rank sum test	460000	0.0014	*
Level for analysis	Host species	Class	Test comparison	Mean proportions	Test	W	p
Bacterial class	elegans	Gammaproteobacteria	Natural Worms:Substrate	0.51:0.17	Wilcox rank sum test	3500000	2.4e-18	*
	elegans	Gammaproteobacteria	Lab Enriched Worms:Substrate	0.49:0.17	Wilcox rank sum test	4900000	3.9e-56	*
	elegans	Alphaproteobacteria	Natural Worms:Substrate	0.15:0.11	Wilcox rank sum test	5600000	9.5e-64	*
	elegans	Alphaproteobacteria	Lab Enriched Worms:Substrate	0.13:0.11	Wilcox rank sum test	8200000	5.8e-107	*
	elegans	unclassified	Natural Worms:Substrate	0.079:0.24	Wilcox rank sum test	33000	5e-25	*
	elegans	unclassified	Lab Enriched Worms:Substrate	0.013:0.24	Wilcox rank sum test	48000	5.5e-35	*
	elegans	Flavobacteria	Natural Worms:Substrate	0.035:0.094	Wilcox rank sum test	320000	5.5e-08	*
	elegans	Flavobacteria	Lab Enriched Worms:Substrate	0.086:0.094	Wilcox rank sum test	450000	6.9e-18	*
	elegans	Betaproteobacteria	Natural Worms:Substrate	0.087:0.066	Wilcox rank sum test	2700000	2e-18	*
	elegans	Betaproteobacteria	Lab Enriched Worms:Substrate	0.082:0.066	Wilcox rank sum test	3800000	2.6e-44	*
	elegans	Sphingobacteria	Natural Worms:Substrate	0.03:0.088	Wilcox rank sum test	1600000	1.3e-47	*
	elegans	Sphingobacteria	Lab Enriched Worms:Substrate	0.12:0.088	Wilcox rank sum test	2300000	4e-74	*
	elegans	Actinobacteria	Natural Worms:Substrate	0.054:0.024	Wilcox rank sum test	6100000	1.1e-23	*
	elegans	Actinobacteria	Lab Enriched Worms:Substrate	0.0088:0.024	Wilcox rank sum test	8900000	9.9e-52	*
	elegans	Bacilli	Natural Worms:Substrate	0.023:0.012	Wilcox rank sum test	1900000	6.6e-06	*
	elegans	Bacilli	Lab Enriched Worms:Substrate	0.069:0.012	Wilcox rank sum test	2700000	7.3e-26	*
	elegans	Planctomycetacia	Natural Worms:Substrate	3e-04:0.05	Wilcox rank sum test	19000	1.4e-39	*
	elegans	Planctomycetacia	Lab Enriched Worms:Substrate	00:00:00.050000	Wilcox rank sum test	28000	2e-56	*
	elegans	Acidobacteria_Gp6	Natural Worms:Substrate	00:00:00.040000	Wilcox rank sum test	69	5.3e-11	*
	elegans	Acidobacteria_Gp6	Lab Enriched Worms:Substrate	2.9e-05:0.04	Wilcox rank sum test	110	3.3e-14	*
	elegans	Verrucomicrobiae	Natural Worms:Substrate	0.00091:0.021	Wilcox rank sum test	20000	5.7e-23	*
	elegans	Verrucomicrobiae	Lab Enriched Worms:Substrate	2.9e-05:0.021	Wilcox rank sum test	26000	1.2e-39	*
	elegans	Other	Natural Worms:Substrate	0.025:0.086	Wilcox rank sum test	22000000	6.4e-101	*
	elegans	Other	Lab Enriched Worms:Substrate	0.00047:0.086	Wilcox rank sum test	32000000	1e-184	*
	remanei	Gammaproteobacteria	Natural Worms:Substrate	0.48:0.12	Wilcox rank sum test	1400000	1.1e-10	*
	remanei	Alphaproteobacteria	Natural Worms:Substrate	0.26:0.49	Wilcox rank sum test	2400000	6.1e-35	*
	remanei	unclassified	Natural Worms:Substrate	0.011:0.14	Wilcox rank sum test	18000	7.6e-09	*
	remanei	Flavobacteria	Natural Worms:Substrate	0.049:0.073	Wilcox rank sum test	130000	4e-05	*
	remanei	Betaproteobacteria	Natural Worms:Substrate	0.033:0.043	Wilcox rank sum test	1100000	4.7e-11	*
	remanei	Sphingobacteria	Natural Worms:Substrate	0.0077:0.05	Wilcox rank sum test	670000	2.1e-35	*
	remanei	Actinobacteria	Natural Worms:Substrate	0.05:0.0097	Wilcox rank sum test	2500000	3e-06	*
	remanei	Bacilli	Natural Worms:Substrate	0.036:0.0045	Wilcox rank sum test	760000	0.99
	remanei	Planctomycetacia	Natural Worms:Substrate	1e-04:0.0091	Wilcox rank sum test	15000	1.2e-15	*
	remanei	Acidobacteria_Gp6	Natural Worms:Substrate	0.00085:0.013	Wilcox rank sum test	160	0.00016	*
	remanei	Verrucomicrobiae	Natural Worms:Substrate	0.015:0.0059	Wilcox rank sum test	13000	5.8e-05	*
	remanei	Other	Natural Worms:Substrate	0.063:0.038	Wilcox rank sum test	9500000	1.8e-11	*

## Sheet: Table S1-7
Table S1-7. Statistical evaluation of the factors for the canonical correspondance analysis of the native Caenorhabditis microbiome
Factor	Df	ChiSquare	F	Pr(>F)
Sample type	1	0.7	2.8509	0.001	***
Host species	2	0.709	1.4454	0.004	**
Interaction: Sample type * Host species	1	0.479	1.9531	0.001	***
Residual	176	43.19

## Sheet: Table S1-8
Table S1-8. Statistical evaluation of the factors for the multivariate analysis of variance of the native Caenorhabditis microbiome
Metric	Factor	Df	SumsOfSqs	MeanSqs	F.Model	R2	Pr(>F)
Jaccard	Host species	2	2.595	1.29727	3.0394	0.03124	0.001	***
	Sample type	1	3.138	3.13776	7.3516	0.03779	0.001	***
	Environment	4	2.351	0.58775	1.3771	0.02831	0.001	***
	Interaction: Host species * Sample type	1	1.269	1.26876	2.9726	0.01528	0.001	***
	Interaction: Host species * Environment	2	0.917	0.45838	1.074	0.01104	0.131
	Interaction: Sample type * Environment	1	0.569	0.56857	1.3321	0.00685	0.007	**
	Triple interaction	1	0.498	0.49829	1.1675	0.006	0.06	.
	Residuals	168	71.705	0.42681	0.86349
	Total	180	83.04	1
Metric	Factor	Df	SumsOfSqs	MeanSqs	F.Model	R2	Pr(>F)
Bray-Curtis	Host species	2	3.49	1.745	4.7023	0.04477	0.001	***
	Sample type	1	5.464	5.4638	14.7237	0.0701	0.001	***
	Environment	4	2.786	0.6966	1.8771	0.03574	0.001	***
	Interaction: Host species * Sample type	1	1.559	1.5589	4.2007	0.02	0.001	***
	Interaction: Host species * Environment	2	1.043	0.5214	1.4051	0.01338	0.02	*
	Interaction: Sample type * Environment	1	0.731	0.7312	1.9704	0.00938	0.003	**
	Triple interaction	1	0.533	0.5327	1.4355	0.00683	0.054	.
	Residuals	168	62.343	0.3711	0.7998
	Total	180	77.949	1
Metric	Factor	Df	SumsOfSqs	MeanSqs	F.Model	R2	Pr(>F)
Unweighted UniFrac	Host species	2	3.367	1.6834	4.8187	0.04572	0.001	***
	Sample type	1	6.162	6.1623	17.6395	0.08368	0.001	***
	Environment	4	2.256	0.564	1.6145	0.03064	0.001	***
	Interaction: Host species * Sample type	1	1.381	1.381	3.9532	0.01875	0.001	***
	Interaction: Host species * Environment	2	0.788	0.3942	1.1284	0.01071	0.125
	Interaction: Sample type * Environment	1	0.568	0.568	1.6259	0.00771	0.006	**
	Triple interaction	1	0.428	0.4283	1.226	0.00582	0.09	.
	Residuals	168	58.69	0.3493	0.79698
	Total	180	73.641	1
Metric	Factor	Df	SumsOfSqs	MeanSqs	F.Model	R2	Pr(>F)
Weighted UniFrac	Host species	2	0.3908	0.19538	8.8858	0.07451	0.001	***
	Sample type	1	0.6157	0.61571	28.0021	0.11741	0.001	***
	Environment	4	0.2357	0.05892	2.6798	0.04494	0.001	***
	Interaction: Host species * Sample type	1	0.1418	0.14182	6.45	0.02704	0.001	***
	Interaction: Host species * Environment	2	0.0775	0.03874	1.762	0.01478	0.01	**
	Interaction: Sample type * Environment	1	0.0501	0.05014	2.2801	0.00956	0.009	**
	Triple interaction	1	0.0386	0.03857	1.7543	0.00736	0.039	*
	Residuals	168	3.694	0.02199	0.7044
	Total	180	5.2442	1

## Sheet: Table S1-9
Table S1-9. List of bacterial and fungal isolates from natural C. elegans samples or corresponding substrates
Microbe	MY ID*	Sequence accession	Origin¶	Species#	Phylum	Accession	Bitscore	E-value	Genus inferred from phylogeny	Included in experimental microbiome	Characterized in more detail	Comments	¶ Origin indicates the C. elegans strain or the corresponding substrate sample from which bacteria were isolated
Bacteria	MYb1	KX079719	MY316	Pseudomonas lurida	Proteobacteria	AJ581999	2660	0	NA				# Most similar species according to BLAST analysis, as indicated by Bitscore and the E-value, and including the accession number of the closest BLAST hit
	MYb2	KX079752	MY316	Pseudomonas sp. RKS7-1	Proteobacteria	EU934224	2684	0	NA				Genus classification according to phylogeny, if available, was preferred over BLAST
	MYb3	KX079749	MY316	Pseudomonas sp. RKS7-1	Proteobacteria	EU934224	2682	0	NA
	MYb4	KX079753	MY316	Pseudomonas lurida	Proteobacteria	AJ581999	2693	0	NA
	MYb5	KX079736	MY316	Escherichia coli BL21(DE3)	Proteobacteria	AM946981	2704	0	NA
	MYb6	KX079822	MY316	Ochrobactrum sp. BS30	Proteobacteria	HM132104	2501	0	NA
	MYb7	KU902431	MY316	Chryseobacterium sp. PB2	Bacteroidetes	AM232811	2619	0	Chryseobacterium		TRUE
	MYb8	KX079823	MY316	Comamonas koreensis	Proteobacteria	KJ781876	2566	0	NA
	MYb9	KU902435	MY316	Achromobacter sp. F32	Proteobacteria	FJ613798	2617	0	Achromobacter	TRUE	TRUE
	MYb10	KU902420	MY316	Acinetobacter sp. 'LB BR 12338'	Proteobacteria	JQ247320	2656	0	Acinetobacter	TRUE	TRUE
	MYb11	KU902422	MY316	Pseudomonas lurida	Proteobacteria	NR_042199	2676	0	Pseudomonas	TRUE	TRUE
	MYb12	KX079734	MY316	Pseudomonas fluorescens	Proteobacteria	KC237307	1288	0	NA
	MYb13	KX079714	MY316	Pseudomonas sp. BX2	Proteobacteria	KC107835	1190	0	NA
	MYb14	KX079724	MY316	Ochrobactrum sp. BS30	Proteobacteria	HM132104	1290	0	NA
	MYb15	KX079750	MY316	Ochrobactrum sp. BS30	Proteobacteria	HM132104	1192	0	NA
	MYb16	KX079728	MY316	Pseudomonas lurida	Proteobacteria	JX390643	1315	0	NA
	MYb17	KX079738	MY316	Pseudomonas fluorescens	Proteobacteria	KC237307	1380	0	NA
	MYb18	KX079743	MY316	Ochrobactrum sp. BS30	Proteobacteria	HM132104	1192	0	NA
	MYb19	KX079712	MY316	Ochrobactrum sp. BS30	Proteobacteria	HM132104	1234	0	NA
	MYb20	KX079709	MY316	Pseudomonas lurida	Proteobacteria	JX390643	1317	0	NA
	MYb21	KX079720	MY316	Comamonas sp. B-9	Proteobacteria	JN128832	1277	0	NA
	MYb22	KX079741	MY316	Pseudomonas fluorescens	Proteobacteria	KC237307	1312	0	NA
	MYb23	KX079762	MY316	Arthrobacter sp. 1126(2010)	Actinobacteria	GU646914	1216	0	NA
	MYb24	KX079751	MY316	Microbacterium sp. A5.3	Actinobacteria	JN662518	1168	0	NA
	MYb25	KX079727	MY316	Chryseobacterium culicis	Bacteroidetes	JF899295	1083	0	NA
	MYb26	KX079755	MY316	Brevundimonas bullata	Proteobacteria	KC128885	1033	0	NA
	MYb27	KU902429	MY316	Arthrobacter aurescens	Actinobacteria	HQ597008	2641	0	Arthrobacter	TRUE	TRUE
	MYb28	KX079715	MY316	Brevundimonas sp. CBG_LBI36	Proteobacteria	JF909586	1223	0	NA
	MYb29	KX079763	MY316	Ochrobactrum sp. LC206	Proteobacteria	JQ014461	1395	0	NA
	MYb30	KX079739	MY316	Microbacterium sp. A5.3	Actinobacteria	JN662518	1238	0	NA
	MYb31	KX079713	MY316	Brevundimonas bullata	Proteobacteria	KC128885	1317	0	NA
	MYb32	KX079746	MY316	Microbacterium sp. Ulm3	Actinobacteria	KC618497	1249	0	NA
	MYb33	KX079765	MY316	Brevundimonas sp. CMJ2-2RA	Proteobacteria	KC782843	1343	0	NA
	MYb34	KX079723	MY316	Variovorax sp. LC391	Proteobacteria	JN863504	1251	0	NA
	MYb36	KX079742	MY316	Microbacterium sp. BBCT30	Actinobacteria	DQ337545	1099	0	NA
	MYb37	KX079717	MY316	Bacillus sp. DA18	Firmicutes	JN819599	1031	0	NA
	MYb38	KX079735	MY316	Brevundimonas bullata	Proteobacteria	KC128885	1206	0	NA
	MYb39	KX079731	MY316	Pseudomonas sp. R-41739	Proteobacteria	HE603489	1059	0	NA
	MYb40	KX079729	MY316	Microbacterium sp. Ulm3	Actinobacteria	KC618497	1232	0	NA
	MYb41	KX079740	MY316	Chryseobacterium culicis	Bacteroidetes	JF899295	1234	0	NA
	MYb42	KX079760	MY316	Brevundimonas bullata	Proteobacteria	KC128885	907	0	NA
	MYb43	KX079758	MY316	Microbacterium sp. BBCT30	Actinobacteria	DQ337545	1116	0	NA
	MYb44	KX079725	MY316	Chryseobacterium culicis	Bacteroidetes	JF899295	857	0	NA
	MYb45	KU902430	MY316	Microbacterium oxydans	Actinobacteria	GQ923776	2660	0	Microbacterium	TRUE	TRUE
	MYb46	KX079711	MY316	Brevundimonas sp. CBG_LBI36	Proteobacteria	JF909586	1123	0	NA
	MYb47	KX079747	MY316	Brevundimonas bullata	Proteobacteria	KC128885	1339	0	NA
	MYb48	KX079707	MY316	Bacillus simplex	Firmicutes	KC494005	1371	0	NA
	MYb49	KX079759	MY316	Ochrobactrum sp. LC497	Proteobacteria	JQ014582	1247	0	NA
	MYb50	KU902432	MY316	Microbacterium sp. VKM Ac-1808	Actinobacteria	AB042075	2639	0	Microbacterium		TRUE
	MYb51	KX079744	MY316	Arthrobacter sp. 1126(2010)	Actinobacteria	GU646914	1266	0	NA
	MYb52	KX079722	MY316	Brevundimonas sp. CMJ2-2RA	Proteobacteria	KC782843	1033	0	NA
	MYb53	KU902433	MY316	Rhodococcus erythropolis PR4	Actinobacteria	NR_074622	2639	0	Rhodococcus	TRUE	TRUE
	MYb54	KX079757	MY316	Microbacterium sp. BBCT30	Actinobacteria	DQ337545	1090	0	NA
	MYb55	KX079756	MY316	Comamonas sp. B-9	Proteobacteria	JN128832	1338	0	NA
	MYb56	KU902434	MY316	Bacillus sp. SG20	Firmicutes	JX402435	2734	0	Bacillus	TRUE	TRUE
	MYb57	KU902436	MY316	Stenotrophomonas sp. R-41388	Proteobacteria	FR682931	2440	0	Stenotrophomonas	TRUE	TRUE
	MYb58	KX079754	MY316	Ochrobactrum anthropi	Proteobacteria	JX455164	1162	0	NA
	MYb59	KX079706	MY316	Bacillus sp. DU164(2010)	Firmicutes	HM567046	1122	0	NA
	MYb60	KX079766	MY316	Pseudomonas sp. GCDN9_III	Proteobacteria	JQ072078	961	0	NA
	MYb61	KX079726	MY316	Brevundimonas diminuta	Proteobacteria	AB680017	1334	0	NA
	MYb62	KX079737	MY316	Microbacterium oxydans	Actinobacteria	JN571037	1086	0	NA
	MYb63	KX079708	MY316	Paenibacillus amylolyticus	Firmicutes	JX517252	1186	0	NA
	MYb64	KX079721	MY316	Microbacterium sp. RBC23	Actinobacteria	KC424521	1354	0	NA
	MYb65	KU902421	MY316	Stenotrophomonas sp. Toyama-1	Proteobacteria	AB180662	2355	0	Stenotrophomonas		TRUE
	MYb66	KX079710	MY316	Microbacterium sp. 0702P1-2	Actinobacteria	HM222654	1223	0	NA
	MYb67	KX079718	MY316	Bacillus sp. DU164(2010)	Firmicutes	HM567046	1072	0	NA
	MYb69	KX079745	MY316	Comamonas sp. TK41	Proteobacteria	AJ550282	728	0	NA
	MYb70	KU902423	MY316	Ochrobactrum pseudogrignonense	Proteobacteria	JX266314	2536	0	Ochrobactrum		TRUE
	MYb71	KU902424	MY316	Ochrobactrum sp. R-26465	Proteobacteria	AM231060	2540	0	Ochrobactrum	TRUE	TRUE
	MYb72	KX079716	MY316	Microbacterium sp. CI65	Actinobacteria	DQ530168	1277	0	NA
	MYb73	KU902425	MY316	Achromobacter spanius	Proteobacteria	JN629044	2662	0	Achromobacter		TRUE
	MYb74	KX079732	MY316	Stenotrophomonas sp. 2P1G2	Proteobacteria	HF936976	660	0	NA
	MYb75	KX079730	MY316	Pseudomonas trivialis	Proteobacteria	HF585483	1074	0	NA
	MYb76	KX079733	MY316	Brevundimonas diminuta	Proteobacteria	AB680017	1225	0	NA
	MYb77	KX079748	MY381	Leuconostoc pseudomesenteroides	Firmicutes	AB795647	1164	0	NA
	MYb78	KU902426	MY381	Bacillus sp. L68	Firmicutes	JX849015	2331	0	Bacillus		TRUE
	MYb79	KX079764	MY381	Leuconostoc pseudomesenteroides	Firmicutes	JX866706	994	0	NA
	MYb81	KX079761	MY381	Leuconostoc pseudomesenteroides	Firmicutes	AB795647	1210	0	NA
	MYb83	KU902427	MY381	Leuconostoc pseudomesenteroides	Firmicutes	AB598973	2691	0	Leuconostoc	TRUE	TRUE
	MYb85	KU902428	MY381	Leuconostoc pseudomesenteroides	Firmicutes	AB598973	2700	0	Leuconostoc		TRUE
	MYb86	KX079832	MY316	Pseudomonas sp. enrichment culture clone C8	Proteobacteria	FJ791168	2584	0	NA
	MYb87	KX079842	MY316	Pseudomonas lurida	Proteobacteria	KJ127240	2595	0	NA
	MYb88	KX079845	MY316	Chryseobacterium sp. UV-B2	Bacteroidetes	KC247671	2435	0	NA
	MYb89	KX079846	MY316	Pseudomonas lurida	Proteobacteria	KJ127240	2595	0	NA
	MYb90	KX079847	MY316	Ochrobactrum sp. QW41	Proteobacteria	KF737379	2486	0	NA
	MYb91	KX079848	MY316	Ochrobactrum sp. BS30	Proteobacteria	HM132104	2501	0	NA
	MYb92	KX079849	MY316	Pseudomonas lurida	Proteobacteria	KJ127240	2556	0	NA
	MYb94	KX079850	MY316	Chryseobacterium sp. WT1	Bacteroidetes	KF263564	2503	0	NA
	MYb95	KX079824	MY316	Pseudomonas lurida	Proteobacteria	KJ127240	2597	0	NA
	MYb96	KX079825	MY316	Escherichia coli	Proteobacteria	KP297464	1288	0	NA
	MYb97	KX079826	MY316	Escherichia coli	Proteobacteria	CP007594	1230	0	NA
	MYb98	KX079827	MY316	Pseudomonas lurida	Proteobacteria	KJ748006	992	0	NA
	MYb99	KX079828	MY316	Escherichia coli	Proteobacteria	CP010816	2582	0	NA
	MYb100	KX079829	MY316	Pseudomonas lurida	Proteobacteria	KJ748006	1173	0	NA
	MYb101	KX079830	MY316	Escherichia coli	Proteobacteria	CP010816	2579	0	NA
	MYb102	KX079831	MY316	Ochrobactrum sp. LC206	Proteobacteria	JQ014461	1334	0	NA
	MYb103	KX079833	MY316	Ochrobactrum sp. MU5-14	Proteobacteria	KC117527	2479	0	NA
	MYb104	KX079834	MY316	Ochrobactrum sp. LC206	Proteobacteria	JQ014461	1269	0	NA
	MYb105	KX079835	MY316	Pseudomonas lurida	Proteobacteria	KJ748006	1027	0	NA
	MYb106	KX079836	MY316	Comamonas koreensis	Proteobacteria	KJ781876	1157	0	NA
	MYb107	KX079837	MY316	Pseudomonas sp. enrichment culture clone C8	Proteobacteria	FJ791168	1373	0	NA
	MYb108	KX079838	MY316	Acinetobacter guillouiae	Proteobacteria	KJ781855	2591	0	NA
	MYb109	KX079839	MY316	Pseudomonas lurida	Proteobacteria	KJ748006	1138	0	NA
	MYb110	KX079840	MY316	Pseudomonas lurida	Proteobacteria	KJ748006	965	0	NA
	MYb111	KX079841	MY316	Escherichia coli	Proteobacteria	CP010816	2579	0	NA
	MYb112	KX079843	MY316	Acinetobacter sp. C1(2013)	Proteobacteria	KF590559	2590	0	NA
	MYb113	KX079844	MY316	Chryseobacterium sp. UV-B2	Bacteroidetes	KC247671	2475	0	NA
	MYb114	KX079768	MY379	Pseudomonas poae RE*1-1-14	Proteobacteria	CP004045	2678	0	NA
	MYb115	KX079769	MY379	Pseudomonas putida	Proteobacteria	JF772536	2687	0	NA
	MYb116	KX079852	MY379	Pseudomonas azotoformans	Proteobacteria	KC920961	926	0	NA
	MYb117	KX079774	MY379	Pseudomonas poae RE*1-1-14	Proteobacteria	CP004045	2684	0	NA
	MYb118	KX079770	MY379	Pseudomonas sp. R-41393	Proteobacteria	FR682936	2643	0	NA
	MYb119	KX079767	MY379	Pseudomonas sp. R-41393	Proteobacteria	FR682936	2663	0	NA
	MYb120	KU902438	MY379	Chryseobacterium sp. CHNTR56	Bacteroidetes	DQ337588	2497	0	Chryseobacterium	TRUE	TRUE
	MYb121	KX079772	MY379	Erwinia billingiae	Proteobacteria	JN175337	2643	0	NA
	MYb122	KX079851	MY379	Comamonas sp. H	Proteobacteria	KC618440	1280	0	NA
	MYb123	KX079771	MY379	Staphylococcus pasteuri	Firmicutes	JQ795861	2660	0	NA
	MYb124	KX079773	MY379	Ochrobactrum sp. LC206	Proteobacteria	JQ014461	1380	0	NA
	MYb131	KU902437	MY379	Comamonas sp. 12022	Proteobacteria	AF078773	2582	0	Comamonas	TRUE	TRUE
	MYb132	KX079776	MY379	Comamonas sp. ARS185-11	Proteobacteria	JX827627	1280	0	NA
	MYb137	KX079775	MY379	Escherichia fergusonii	Proteobacteria	JQ838153	1332	0	NA
	MYb138	KX079860	MY379	Enterobacter sp. Hg4-01	Proteobacteria	EU304247	2300	0	NA
	MYb139	KX079861	MY379	Erwinia sp. INBio3690D	Proteobacteria	HM771098	983	0	NA
	MYb140	KX079862	MY379	Pseudomonas poae	Proteobacteria	JN897284	2553	0	NA
	MYb141	KX079863	MY379	Erwinia billingiae	Proteobacteria	KJ589456	2542	0	NA
	MYb142	KX079864	MY379	Enterobacter sp. Hg4-01	Proteobacteria	EU304247	2333	0	NA
	MYb143	KX079865	MY379	Erwinia billingiae Eb661	Proteobacteria	NR_102820	2588	0	NA
	MYb144	KX079866	MY379	Erwinia sp. INBio3690D	Proteobacteria	HM771098	928	0	NA
	MYb145	KX079867	MY379	Erwinia billingiae Eb661	Proteobacteria	NR_102820	2588	0	NA
	MYb146	KX079868	MY379	Erwinia sp. INBio3690D	Proteobacteria	HM771098	889	0	NA
	MYb147	KX079853	MY379	Erwinia sp. INBio3690D	Proteobacteria	HM771098	1031	0	NA
	MYb148	KX079854	MY379	Pseudomonas sp. Y4_144_4	Proteobacteria	KF295717	636	9e-179	NA
	MYb149	KX079855	MY379	Erwinia sp. INBio3690D	Proteobacteria	HM771098	979	0	NA
	MYb150	KX079856	MY379	Chryseobacterium sp. SJ2FN2	Bacteroidetes	JF327645	2479	0	NA
	MYb151	KX079857	MY379	Chryseobacterium sp. SJ2FN2	Bacteroidetes	JF327645	2483	0	NA
	MYb152	KX079858	MY379	Erwinia sp. INBio3690D	Proteobacteria	HM771098	992	0	NA
	MYb153	KX079859	MY379	Enterobacter sp. Hg4-01	Proteobacteria	EU304247	2351	0	NA
	MYb158	KX079791	Substrate sample E30c	Acinetobacter johnsonii	Proteobacteria	FJ976603	1327	0	NA
	MYb159	KX079803	Substrate sample E30c	Serratia liquefaciens	Proteobacteria	HQ683839	774	0	NA
	MYb160	KX079788	Substrate sample E30c	Citrobacter freundii	Proteobacteria	JF938982	1327	0	NA
	MYb163	KX079817	Substrate sample E30c	Enterococcus sp. GM-30	Firmicutes	GU994751	1288	0	NA
	MYb164	KX079800	Substrate sample E30c	Carnobacterium maltaromaticum	Firmicutes	KC213954	1273	0	NA
	MYb172	KX079780	Substrate sample E30c	Lactococcus garvieae	Firmicutes	HF562964	1299	0	NA
	MYb174	KX079795	Substrate sample E30c	Enterobacter ludwigii	Proteobacteria	JF505955	1238	0	NA
	MYb176	KX079815	Substrate sample E30c	Enterobacter ludwigii	Proteobacteria	JF505955	1304	0	NA
	MYb177	KX079777	Substrate sample E30c	Acinetobacter sp. B2070	Proteobacteria	JX266367	1314	0	NA
	MYb178	KX079806	Substrate sample E30c	Citrobacter freundii	Proteobacteria	JN571748	1293	0	NA
	MYb181	KU902441	Substrate sample E30c	Sphingobacterium faecium	Bacteroidetes	AB680842	2603	0	Sphingobacterium	TRUE	TRUE
	MYb182	KX079786	Substrate sample E30c	Lactococcus garvieae	Firmicutes	JQ795855	1349	0	NA
	MYb184	KX079793	Substrate sample E30c	Pseudomonas cedrina	Proteobacteria	JX113244	1334	0	NA
	MYb185	KX079778	Substrate sample E30c	Pseudomonas denitrificans	Proteobacteria	HQ113222	1308	0	NA
	MYb186	KX079821	Substrate sample E30c	Enterobacter sp. 638	Proteobacteria	NR_074777	1223	0	NA
	MYb187	KU902442	Substrate sample E30c	Pseudomonas sp. W15Feb40A	Proteobacteria	EU681023	2628	0	Pseudomonas	TRUE	TRUE
	MYb188	KX079814	Substrate sample E30c	Pseudomonas sp. W15Feb40A	Proteobacteria	EU681023	1332	0	NA
	MYb189	KX079792	Substrate sample E30c	Comamonas sp. TK41	Proteobacteria	AJ550282	1079	0	NA
	MYb190	KX079801	Substrate sample E30c	Lactococcus garvieae	Firmicutes	HF562964	1291	0	NA
	MYb191	KX079799	Substrate sample E30c	Acinetobacter sp. 4D-W-22	Proteobacteria	HM582679	1304	0	NA
	MYb193	KU902443	Substrate sample E30c	Pseudomonas sp. Pier16	Proteobacteria	KC195897	2612	0	Pseudomonas		TRUE
	MYb207	KX079787	Substrate sample E30c	Pseudomonas synxantha	Proteobacteria	KC834375	1140	0	NA
	MYb209	KX079802	Substrate sample E30c	Bacillus sp. SG5	Firmicutes	JX402420	1293	0	NA
	MYb210	KU902439	Substrate sample E30c	Sphingobacterium kitahiroshimense	Bacteroidetes	NR_041636	2488	0	Sphingobacterium		TRUE
	MYb211	KX079811	Substrate sample E30c	Arthrobacter sp. 22c	Actinobacteria	JN642527	1190	0	NA
	MYb212	KX079789	Substrate sample E30c	Bacillus cereus	Firmicutes	DQ339685	1144	0	NA
	MYb213	KX079819	Substrate sample E30c	Arthrobacter sp. 22c	Actinobacteria	JN642527	1059	0	NA
	MYb214	KX079783	Substrate sample E30c	Arthrobacter sp. 5118	Actinobacteria	JX566636	1035	0	NA
	MYb215	KX079784	Substrate sample E30c	Myroides marinus	Bacteroidetes	KC456556	1243	0	NA
	MYb216	KX079781	Substrate sample E30c	Arthrobacter sp. 22c	Actinobacteria	JN642527	1048	0	NA
	MYb217	KX079798	Substrate sample E30c	Carnobacterium maltaromaticum	Firmicutes	KC213954	1199	0	NA
	MYb218	KU902440	Substrate sample E30c	Serpens flexibilis	Proteobacteria	GU269546	2457	0	Pseudomonas	TRUE	TRUE	Genus Serpens was merged into Pseudomonas, see Shin et al. (2015) Systematic and Applied Microbiology 38, 563–566
	MYb219	KX079818	Substrate sample E30c	Carnobacterium maltaromaticum	Firmicutes	GQ304922	1271	0	NA
	MYb220	KX079785	Substrate sample E30c	Bacillus cereus	Firmicutes	GU122949	1112	0	NA
	MYb221	KX079797	Substrate sample E30c	Arthrobacter sp. 22c	Actinobacteria	JN642527	1057	0	NA
	MYb222	KX079810	Substrate sample E30c	Arthrobacter sp. 5118	Actinobacteria	JX566636	1186	0	NA
	MYb223	KX079816	Substrate sample E30c	Carnobacterium maltaromaticum	Firmicutes	GQ304935	1077	0	NA
	MYb224	KX079796	Substrate sample E30c	Arthrobacter sp. 22c	Actinobacteria	JN642527	1035	0	NA
	MYb225	KX079782	Substrate sample E30c	Lactococcus garvieae	Firmicutes	KC213917	1149	0	NA
	MYb226	KX079809	Substrate sample E30c	Carnobacterium maltaromaticum	Firmicutes	KC213954	1380	0	NA
	MYb227	KX079807	Substrate sample E30c	Arthrobacter sp. KOPRI 25518	Actinobacteria	GU062473	1171	0	NA
	MYb228	KX079779	Substrate sample E30c	Carnobacterium maltaromaticum	Firmicutes	KC213954	1122	0	NA
	MYb229	KX079805	Substrate sample E30c	Arthrobacter sp. 22c	Actinobacteria	JN642527	1085	0	NA
	MYb230	KX079794	Substrate sample E30c	Brevibacterium sp. EP11	Actinobacteria	AM398220	918	0	NA
	MYb231	KX079812	Substrate sample E30c	Carnobacterium maltaromaticum	Firmicutes	KC213954	1147	0	NA
	MYb232	KX079790	Substrate sample E30c	Carnobacterium maltaromaticum	Firmicutes	KC213953	1317	0	NA
	MYb233	KX079804	Substrate sample E30c	Brevibacterium sp. EP11	Actinobacteria	AM398220	1321	0	NA
	MYb234	KX079808	Substrate sample E30c	Sporosarcina koreensis	Firmicutes	KC519413	1170	0	NA
	MYb235	KX079820	Substrate sample E30c	Carnobacterium maltaromaticum	Firmicutes	GQ304935	1109	0	NA
	MYb236	KX079813	Substrate sample E30c	Sinorhizobium sp. FUPSR1	Proteobacteria	FJ965842	1033	0	NA
Microbe	MY ID		Origin	Species	Phylum	Accession	Bitscore	E-value	Genus by phylogeny			Comments
Fungi	MYf35	KU902445	MY316	Mortierella sp. 04M 158	Fungi incertae sedis	AY842393	1051	0	Mortierella		TRUE
	MYf82	KU902444	MY381	Galactomyces sp. KBS0802F	Ascomycota	JQ437602	553	0	Dipodascus		TRUE	Genera Galactomyces and Dipodascus are synonymous
	MYf84	KX079905	MY381	Pichia fermentans	Ascomycota	DQ659348	459	0	NA
	MYf125	KU902446	MY379	Penicillium sp. F18	Ascomycota	JQ775565	1085	0	Penicillium		TRUE
	MYf126	KX079898	MY379	Penicillium expansum	Ascomycota	KC009804	990	0	NA
	MYf127	KX079900	MY379	Galactomyces geotrichum	Ascomycota	GQ458034	651	0	NA			Genera Galactomyces and Dipodascus are synonymous
	MYf128	KX079903	MY379	Candida boidinii	Ascomycota	EF197945	1271	0	NA
	MYf129	KX079906	MY379	Cystobasidium slooffiae	Basidiomycota	AF444589	970	0	NA
	MYf130	KX079907	MY379	Pichia fermentans	Ascomycota	KM402064	767	0	NA
	MYf133	KX079902	MY379	Penicillium sp. 12NJ04	Ascomycota	JX270450	1009	0	NA
	MYf134	KX079896	MY379	Penicillium expansum	Ascomycota	KC009804	990	0	NA
	MYf135	KX079895	MY379	Penicillium sp. 12NJ04	Ascomycota	JX270450	1009	0	NA
	MYf136	KX079897	MY379	Penicillium expansum	Ascomycota	KC009804	990	0	NA
	MYf154	KX079904	MY379	Penicillium sp. 12NJ04	Ascomycota	JX270450	1072	0	NA
	MYf155	KX079901	MY379	Candida boidinii	Ascomycota	EF197945	1205	0	NA
	MYf156	KX079894	MY379	Penicillium sp. 12NJ04	Ascomycota	JX270450	1072	0	NA
	MYf157	KX079899	MY379	Candida boidinii	Ascomycota	EF197945	1240	0	NA
	MYf162	KX079873	Substrate sample E30c	Sporidiobolales sp. G5	Basidiomycota	JN636813	1026	0	NA
	MYf165	KX079892	Substrate sample E30c	Cryptococcus terreus	Basidiomycota	AB032682	1123	0	NA
	MYf166	KX079875	Substrate sample E30c	Debaryomyces hansenii	Ascomycota	FR686593	1110	0	NA
	MYf167	KX079879	Substrate sample E30c	Sporidiobolales sp. G5	Basidiomycota	JN636813	1072	0	NA
	MYf168	KX079889	Substrate sample E30c	Cryptococcus sp. CBS 8979	Basidiomycota	HQ875392	915	0	NA
	MYf169	KX079893	Substrate sample E30c	Cladosporium sp. MUT 4306	Ascomycota	KC339216	953	0	NA
	MYf170	KX079888	Substrate sample E30c	Sporidiobolales sp. G5	Basidiomycota	JN636813	1026	0	NA
	MYf171	KX079882	Substrate sample E30c	Penicillium sp. LW-2013	Ascomycota	KC427186	998	0	NA
	MYf173	KX079891	Substrate sample E30c	Penicillium sp. LW-2013	Ascomycota	KC427186	658	0	NA
	MYf175	KX079886	Substrate sample E30c	Colletotrichum acutatum	Ascomycota	JX844156	990	0	NA
	MYf179	KX079884	Substrate sample E30c	Cryptococcus sp. Vega039	Basidiomycota	EF687931	878	0	NA
	MYf180	KX079887	Substrate sample E30c	Cryptococcus sp. CBS 8979	Basidiomycota	HQ875392	883	0	NA
	MYf183	KX079872	Substrate sample E30c	Cryptococcus sp. FM-8A	Basidiomycota	JX164080	889	0	NA
	MYf192	KU902449	Substrate sample E30c	Trichoderma rossicum	Ascomycota	KC171335	399	0	Trichoderma		TRUE
	MYf194	KX079869	Substrate sample E30c	Plectosphaerella cucumerina	Ascomycota	KC293994	702	0	NA
	MYf195	KX079876	Substrate sample E30c	Geomyces sp. 24MN18	Ascomycota	JX270626	870	0	NA
	MYf196	KX079881	Substrate sample E30c	Cladosporium cladosporioides	Ascomycota	KC456188	869	0	NA
	MYf197	KU902447	Substrate sample E30c	Mucor hiemalis f. hiemalis	Fungi incertae sedis	EU484294	213	0	Mucor		TRUE
	MYf198	KU902448	Substrate sample E30c	Fusarium culmorum	Ascomycota	KC311482	610	0	Fusarium		TRUE
	MYf199	KX079874	Substrate sample E30c	Mortierella hyalina TEA059	Fungi incertae sedis	AY157495	939	0	NA
	MYf200	KX079880	Substrate sample E30c	Geomyces sp. OUCMBIII101030	Ascomycota	HQ914924	887	0	NA
	MYf201	KX079883	Substrate sample E30c	Cladosporium langeronii	Ascomycota	JX171166	769	0	NA
	MYf202	KX079871	Substrate sample E30c	Penicillium brevicompactum	Ascomycota	JX091400	645	0	NA
	MYf203	KX079890	Substrate sample E30c	Gibellulopsis nigrescens	Ascomycota	KC339221	905	0	NA
	MYf204	KX079877	Substrate sample E30c	Cephalosporium sp. JS2015	Ascomycota	AM176722	933	0	NA
	MYf205	KX079870	Substrate sample E30c	Penicillium brevicompactum	Ascomycota	JX091400	652	0	NA
	MYf206	KX079878	Substrate sample E30c	Petriella sordida	Ascomycota	GU586850	915	0	NA
	MYf208	KX079885	Substrate sample E30c	Penicillium sp. KJ-2012	Ascomycota	JQ965024	612	0	NA

[truncated: 16 more sheets: TableS1-10, TableS1-11, Table S1-12, Table S1-13, Table S1-14, Table S1-15, Table S1-16, Table S1-17, Table S1-18, Table S1-19, Table S1-20, Table S1-21, Table S1-22, Table S1-23, Table S1-24, Table S1-25]
